# Supplementary material for: Control and Regulation of Substrate Selection in Cytoplasmic and Mitochondrial Catabolic Networks. A Systems Biology Analysis
Source: Front Physiol. 2019 Mar 8;10:201. doi: 10.3389/fphys.2019.00201 (PMC6418011; doi:10.3389/fphys.2019.00201)
Supplement: Supplementary file 2 [file Data_Sheet_2.xlsx]

## Sheet: FCC_Glc5_PCA10
	GLUT4	HK	PFK	ALD	GAPD	PGK	ENOL	PK	LDH	G6PDH	P6GDH	R5PI	Ru5PE	RTAc	RTAc2	RTAl	ALDR1	SoDH	XyDH	FRUT	XyOHT	HydroATP	NDPcs	NTPcs	GNO_is	GPa	GPb	PGLM	Uni	NaCa	PyrC	PyrDH	PyrCb	CS	ACO	IDH	KGDH	SL	FH	MDH	AAT	CiC	CI_Resp	HNe	HSDH	CII_SDH	ETFH	O2ETF	ATPsynthase
GLUT4	0.9479	0.0607	0.049	5.6149e-05	-7.8854e-06	-8.7305e-06	-4.2529e-09	-2.7597e-11	1.7095e-06	-8.5253e-06	2.0129e-20	1.0327e-05	-3.9501e-08	1.4704e-05	8.7833e-06	4.7759e-06	3.6512e-07	2.1211e-10	-4.6615e-05	1.8048e-12	-8.0787e-09	-0.0634	2.8948e-08	-1.0785e-10	0.00060611	0.001	0.0001209	0.00012014	0.00026731	-0.00019572	-1.5917e-06	2.2072e-08	-4.344e-08	-2.1035e-11	0.00012592	-0.00034747	-1.3412e-06	-3.7759e-07	-7.6416e-15	-1.8665e-05	1.6055e-06	-4.0217e-05	0.0001741	-0.00012627	-4.0262e-05	4.0265e-05	-4.3588e-05	4.1609e-05	-0.00015548
HK	0.9479	0.0607	0.049	5.6156e-05	-7.8864e-06	-8.7316e-06	-4.2535e-09	-2.76e-11	1.7097e-06	-8.5264e-06	-7.2225e-19	1.0329e-05	-3.9506e-08	1.4706e-05	8.7844e-06	4.7765e-06	-7.1458e-06	-4.1511e-09	-4.6621e-05	-3.5321e-11	-8.0797e-09	-0.0634	2.8947e-08	-1.0445e-10	0.00060619	0.001	0.00012091	0.00012016	0.00026735	-0.00019575	-1.5919e-06	2.2075e-08	-4.3446e-08	-2.1038e-11	0.00012594	-0.00034751	-1.3413e-06	-3.7763e-07	-7.7011e-15	-1.8667e-05	1.6057e-06	-4.0222e-05	0.00017413	-0.00012628	-4.0267e-05	4.027e-05	-4.3594e-05	4.1615e-05	-0.0001555
PFK	0.8988	0.0576	0.0509	5.8345e-05	-0.00013453	-0.00014895	-7.256e-08	-4.7084e-10	1.7221e-06	-0.0029	8.7352e-19	0.0001756	-6.7165e-07	0.00025002	0.00014934	8.1207e-05	-6.7746e-06	-3.9355e-09	-0.00079262	-3.3486e-11	-1.3736e-07	-0.0577	5.2972e-07	-3.6199e-08	0.0164	0.0273	0.0033	0.0032	0.0002433	-0.00017815	-1.6034e-06	2.009e-08	-3.9538e-08	-1.9146e-11	0.00011462	-0.00031626	-1.2207e-06	-3.4367e-07	-6.9213e-15	-1.6989e-05	1.4613e-06	-3.6605e-05	0.00015847	-0.00011493	-3.6646e-05	3.6649e-05	-3.9673e-05	3.7872e-05	-0.00014152
ALD	0.8989	0.0576	0.0509	5.8352e-05	-0.00013455	-0.00014897	-7.2569e-08	-4.7089e-10	1.7223e-06	-0.0029	-5.1592e-19	0.00017562	-6.7173e-07	0.00025005	0.00014936	8.1217e-05	-6.7755e-06	-3.936e-09	-0.00079271	-3.349e-11	-1.3738e-07	-0.0577	5.2978e-07	-3.6203e-08	0.0164	0.0273	0.0033	0.0032	0.00024333	-0.00017817	-1.6036e-06	2.0092e-08	-3.9543e-08	-1.9149e-11	0.00011463	-0.0003163	-1.2209e-06	-3.4371e-07	-6.9592e-15	-1.6991e-05	1.4615e-06	-3.661e-05	0.00015849	-0.00011494	-3.665e-05	3.6653e-05	-3.9678e-05	3.7877e-05	-0.00014153
GAPD	0.8985	0.0575	0.0505	5.7935e-05	-0.00016653	-0.00018437	-8.9814e-08	-5.828e-10	1.7675e-06	-0.002	2.5725e-19	0.00021735	-8.3133e-07	0.00030946	0.00018485	0.00010051	-6.7732e-06	-3.9346e-09	-0.00098106	-3.3479e-11	-1.7002e-07	-0.0578	6.5613e-07	-2.5683e-08	0.0164	0.0273	0.0033	0.0032	0.00024389	-0.00017857	-1.6457e-06	2.0138e-08	-3.9633e-08	-1.9192e-11	0.00011489	-0.00031702	-1.2236e-06	-3.4449e-07	-6.9467e-15	-1.7029e-05	1.4648e-06	-3.6693e-05	0.00015885	-0.0001152	-3.6733e-05	3.6736e-05	-3.9768e-05	3.7963e-05	-0.00014186
PGK	0.8985	0.0575	0.0505	5.7935e-05	-0.00016653	-0.00018437	-8.9814e-08	-5.828e-10	1.7675e-06	-0.002	-4.4719e-19	0.00021735	-8.3133e-07	0.00030946	0.00018485	0.00010051	-6.7732e-06	-3.9346e-09	-0.00098106	-3.3479e-11	-1.7002e-07	-0.0578	6.5613e-07	-2.5683e-08	0.0164	0.0273	0.0033	0.0032	0.00024389	-0.00017857	-1.6457e-06	2.0138e-08	-3.9633e-08	-1.9192e-11	0.00011489	-0.00031702	-1.2236e-06	-3.4449e-07	-6.9723e-15	-1.7029e-05	1.4648e-06	-3.6693e-05	0.00015885	-0.0001152	-3.6733e-05	3.6736e-05	-3.9768e-05	3.7963e-05	-0.00014186
ENOL	0.8985	0.0575	0.0505	5.7935e-05	-0.00016653	-0.00018437	-8.9814e-08	-5.828e-10	1.7675e-06	-0.002	-1.1354e-18	0.00021735	-8.3133e-07	0.00030946	0.00018485	0.00010051	-6.7732e-06	-3.9346e-09	-0.00098106	-3.3479e-11	-1.7002e-07	-0.0578	6.5613e-07	-2.5683e-08	0.0164	0.0273	0.0033	0.0032	0.00024389	-0.00017857	-1.6457e-06	2.0138e-08	-3.9633e-08	-1.9192e-11	0.00011489	-0.00031702	-1.2236e-06	-3.4449e-07	-6.9878e-15	-1.7029e-05	1.4648e-06	-3.6693e-05	0.00015885	-0.0001152	-3.6733e-05	3.6736e-05	-3.9768e-05	3.7963e-05	-0.00014186
PK	0.8985	0.0575	0.0505	5.7935e-05	-0.00016653	-0.00018437	-8.9814e-08	-5.828e-10	1.7675e-06	-0.002	2.3968e-19	0.00021735	-8.3133e-07	0.00030946	0.00018485	0.00010051	-6.7732e-06	-3.9346e-09	-0.00098106	-3.3479e-11	-1.7002e-07	-0.0578	6.5613e-07	-2.5683e-08	0.0164	0.0273	0.0033	0.0032	0.00024389	-0.00017857	-1.6457e-06	2.0138e-08	-3.9633e-08	-1.9192e-11	0.00011489	-0.00031702	-1.2236e-06	-3.4449e-07	-6.9941e-15	-1.7029e-05	1.4648e-06	-3.6693e-05	0.00015885	-0.0001152	-3.6733e-05	3.6736e-05	-3.9768e-05	3.7963e-05	-0.00014186
LDH	0.9011	0.0577	0.0507	5.8101e-05	-0.00016754	-0.0001855	-9.0362e-08	-5.8635e-10	0.001	-0.002	-2.8391e-19	0.00021867	-8.364e-07	0.00031135	0.00018598	0.00010113	-6.772e-06	-3.934e-09	-0.00098703	-3.3473e-11	-1.7106e-07	-0.0581	-1.0104e-06	-2.5799e-08	0.0164	0.0274	0.0033	0.0033	5.6028e-05	-4.1025e-05	-0.00093805	2.8733e-09	-5.6549e-09	-4.573e-12	2.672e-05	-7.2825e-05	-2.7793e-07	-4.9153e-08	-9.9694e-16	-3.9606e-06	3.3271e-07	-8.5338e-06	3.6185e-05	-2.6198e-05	-8.3536e-06	8.3543e-06	-9.0438e-06	8.7864e-06	-3.1786e-05
G6PDH	0.6394	0.0409	-0.4616	-0.00052906	-0.00012075	-0.00013369	-6.5127e-08	-4.226e-10	7.4841e-06	0.998	3.1086e-19	0.00015722	-6.0137e-07	0.00022386	0.00013372	7.2709e-05	-4.9069e-06	-2.8505e-09	-0.00070967	-2.4254e-11	-1.2299e-07	-0.2733	4.5928e-07	1.2606e-05	0.0133	0.0223	0.0027	0.0026	0.0012	-0.00084422	-6.9684e-06	9.5205e-08	-1.8737e-07	-9.0732e-11	0.00054315	-0.0015	-5.7849e-06	-1.6286e-06	-3.2951e-14	-8.0508e-05	6.925e-06	-0.00017347	0.00075097	-0.00054463	-0.00017366	0.00017368	-0.00018801	0.00017948	-0.00067064
P6GDH	0.6394	0.0409	-0.4616	-0.00052906	-0.00012075	-0.00013369	-6.5127e-08	-4.226e-10	7.4841e-06	0.998	1.1102e-16	0.00015722	-6.0137e-07	0.00022386	0.00013372	7.2709e-05	-4.9069e-06	-2.8505e-09	-0.00070967	-2.4254e-11	-1.2299e-07	-0.2733	4.5928e-07	1.2606e-05	0.0133	0.0223	0.0027	0.0026	0.0012	-0.00084422	-6.9684e-06	9.5205e-08	-1.8737e-07	-9.0732e-11	0.00054315	-0.0015	-5.7849e-06	-1.6286e-06	-3.2963e-14	-8.0508e-05	6.925e-06	-0.00017347	0.00075097	-0.00054463	-0.00017366	0.00017368	-0.00018801	0.00017948	-0.00067064
R5PI	0.6239	0.04	-0.3973	-0.00045535	-0.0402	-0.0445	-2.1667e-05	-1.406e-07	5.8552e-05	1.039	3.0283e-16	0.0524	-0.00020052	0.0746	0.0446	0.0242	-4.9592e-06	-2.8809e-09	-0.2366	-2.4513e-11	-4.1009e-05	-0.2328	0.00015874	1.3124e-05	0.0128	0.0213	0.0025	0.0025	0.00097218	-0.00071182	-5.4518e-05	8.0183e-08	-1.5781e-07	-7.6511e-11	0.00045799	-0.0013	-4.8775e-06	-1.3717e-06	-2.7751e-14	-6.7885e-05	5.8387e-06	-0.00014627	0.00063318	-0.0004592	-0.00014642	0.00014643	-0.00015852	0.00015133	-0.00056543
Ru5PE	0.6448	0.0413	-0.4839	-0.00055465	0.0138	0.0153	7.4356e-06	4.8249e-08	-1.0248e-05	0.9838	3.1636e-15	-0.018	6.8813e-05	-0.0256	-0.0153	-0.0083	-4.8887e-06	-2.8399e-09	0.0812	-2.4164e-11	1.4074e-05	-0.2874	-5.4501e-05	1.2426e-05	0.0135	0.0226	0.0027	0.0027	0.0012	-0.00089019	9.5416e-06	1.0042e-07	-1.9763e-07	-9.5675e-11	0.00057272	-0.0016	-6.1e-06	-1.7179e-06	-3.2027e-14	-8.4891e-05	7.3021e-06	-0.00018291	0.00079187	-0.00057429	-0.00018312	0.00018313	-0.00019825	0.00018925	-0.00070718
RTAc	0.6239	0.04	-0.3973	-0.00045535	-0.0402	-0.0445	-2.1667e-05	-1.406e-07	5.8552e-05	1.039	8.7444e-17	0.0524	-0.00020052	0.0746	0.0446	0.0242	-4.9592e-06	-2.8809e-09	-0.2366	-2.4513e-11	-4.1009e-05	-0.2328	0.00015874	1.3124e-05	0.0128	0.0213	0.0025	0.0025	0.00097218	-0.00071182	-5.4518e-05	8.0183e-08	-1.5781e-07	-7.6511e-11	0.00045799	-0.0013	-4.8775e-06	-1.3717e-06	-2.7753e-14	-6.7885e-05	5.8387e-06	-0.00014627	0.00063318	-0.0004592	-0.00014642	0.00014643	-0.00015852	0.00015133	-0.00056543
RTAc2	0.6239	0.04	-0.3973	-0.00045535	-0.0402	-0.0445	-2.1667e-05	-1.406e-07	5.8552e-05	1.039	-1.2796e-16	0.0524	-0.00020052	0.0746	0.0446	0.0242	-4.9592e-06	-2.8809e-09	-0.2366	-2.4513e-11	-4.1009e-05	-0.2328	0.00015874	1.3124e-05	0.0128	0.0213	0.0025	0.0025	0.00097218	-0.00071182	-5.4518e-05	8.0183e-08	-1.5781e-07	-7.6511e-11	0.00045799	-0.0013	-4.8775e-06	-1.3717e-06	-2.7778e-14	-6.7885e-05	5.8387e-06	-0.00014627	0.00063318	-0.0004592	-0.00014642	0.00014643	-0.00015852	0.00015133	-0.00056543
RTAl	0.6239	0.04	-0.3973	-0.00045535	-0.0402	-0.0445	-2.1667e-05	-1.406e-07	5.8552e-05	1.039	-1.2796e-16	0.0524	-0.00020052	0.0746	0.0446	0.0242	-4.9592e-06	-2.8809e-09	-0.2366	-2.4513e-11	-4.1009e-05	-0.2328	0.00015874	1.3124e-05	0.0128	0.0213	0.0025	0.0025	0.00097218	-0.00071182	-5.4518e-05	8.0183e-08	-1.5781e-07	-7.6511e-11	0.00045799	-0.0013	-4.8775e-06	-1.3717e-06	-2.7774e-14	-6.7885e-05	5.8387e-06	-0.00014627	0.00063318	-0.0004592	-0.00014642	0.00014643	-0.00015852	0.00015133	-0.00056543
ALDR1	0.8283	-0.9659	-0.7796	-0.00089351	0.0001255	0.00013896	6.769e-08	4.3923e-10	-2.6967e-05	0.00013626	6.0196e-19	-0.00016437	6.287e-07	-0.00023403	-0.00013979	-7.6014e-05	0.9994	0.00058057	0.00074193	4.9399e-06	1.2858e-07	1.0083	2.5812e-07	-4.5286e-07	-0.0096	-0.0161	-0.0019	-0.0019	-0.0043	0.0031	2.5109e-05	-3.5125e-07	6.9128e-07	3.3474e-10	-0.002	0.0055	2.1342e-05	6.0087e-06	1.2169e-13	0.00029702	-2.5549e-05	0.00063999	-0.0028	0.002	0.00064069	-0.00064075	0.00069363	-0.00066214	0.0025
SoDH	0.8283	-0.9659	-0.7796	-0.00089351	0.0001255	0.00013896	6.769e-08	4.3923e-10	-2.6966e-05	0.00013626	6.8311e-20	-0.00016437	6.287e-07	-0.00023403	-0.00013979	-7.6014e-05	0.9994	0.00058057	0.00074193	4.9399e-06	1.2858e-07	1.0083	2.5812e-07	-4.5286e-07	-0.0096	-0.0161	-0.0019	-0.0019	-0.0043	0.0031	2.5108e-05	-3.5112e-07	6.9104e-07	3.3556e-10	-0.002	0.0055	2.1342e-05	6.0065e-06	-3.3063e-14	0.00029702	-2.5548e-05	0.00063999	-0.0028	0.002	0.00064069	-0.00064074	0.00069363	-0.00066214	0.0025
XyDH	0.6921	0.0443	-0.6808	-0.00078031	0.1364	0.151	7.3577e-05	4.7744e-07	-0.00016661	0.8582	-2.5236e-17	-0.178	0.00068092	-0.2535	-0.1514	-0.0823	-4.7284e-06	-2.7468e-09	0.8036	-2.3372e-11	0.00013926	-0.4115	-0.00053914	1.0841e-05	0.0153	0.0255	0.003	0.003	0.0018	-0.0013	0.00015513	1.4641e-07	-2.8815e-07	-1.3921e-10	0.00083348	-0.0023	-8.8782e-06	-2.5047e-06	-5.0691e-14	-0.00012354	1.0628e-05	-0.00026619	0.0012	-0.00083585	-0.00026652	0.00026654	-0.00028854	0.00027542	-0.001
FRUT	0.8283	-0.9659	-0.7796	-0.00089351	0.0001255	0.00013896	6.769e-08	4.3923e-10	-2.6967e-05	0.00013626	-7.605e-20	-0.00016437	6.287e-07	-0.00023403	-0.00013979	-7.6014e-05	0.9994	0.00058057	0.00074193	4.9399e-06	1.2858e-07	1.0083	2.5812e-07	-4.5286e-07	-0.0096	-0.0161	-0.0019	-0.0019	-0.0043	0.0031	2.5109e-05	-3.5125e-07	6.9128e-07	3.3348e-10	-0.002	0.0055	2.1342e-05	6.0087e-06	7.3063e-14	0.00029702	-2.5549e-05	0.00063999	-0.0028	0.002	0.00064069	-0.00064075	0.00069363	-0.00066214	0.0025
XyOHT	0.6921	0.0443	-0.6808	-0.00078031	0.1364	0.151	7.3577e-05	4.7744e-07	-0.00016661	0.8582	-2.5236e-17	-0.178	0.00068092	-0.2535	-0.1514	-0.0823	-4.7284e-06	-2.7468e-09	0.8036	-2.3372e-11	0.00013926	-0.4115	-0.00053914	1.0841e-05	0.0153	0.0255	0.003	0.003	0.0018	-0.0013	0.00015513	1.4641e-07	-2.8815e-07	-1.3921e-10	0.00083348	-0.0023	-8.8782e-06	-2.5047e-06	-5.0683e-14	-0.00012354	1.0628e-05	-0.00026619	0.0012	-0.00083585	-0.00026652	0.00026654	-0.00028854	0.00027542	-0.001
HydroATP	0.8211	0.0526	0.0479	5.486e-05	-0.00022922	-0.00025379	-1.2363e-07	-8.0221e-10	2.8463e-05	-0.0023	-8.3628e-19	0.00029915	-1.1442e-06	0.00042594	0.00025443	0.00013835	-6.5955e-06	-3.8314e-09	-0.0014	-3.2601e-11	-2.3402e-07	-0.0503	8.5964e-07	-2.958e-08	0.0222	0.0371	0.0044	0.0044	0.0044	-0.0032	-2.6502e-05	3.6588e-07	-7.2007e-07	-3.4869e-10	0.0021	-0.0058	-2.2232e-05	-6.259e-06	-1.267e-13	-0.0003094	2.6613e-05	-0.00066665	0.0029	-0.0021	-0.00066739	0.00066744	-0.00072253	0.00068973	-0.0026
NDPcs	0.1202	0.0065	0.1712	0.00019619	-0.0314	-0.0348	-1.6936e-05	-1.099e-07	-0.3293	-0.1979	-2.3635e-17	0.041	-0.00015673	0.0583	0.0349	0.019	0.0012	6.7926e-07	-0.185	5.7797e-09	-3.2055e-05	0.1005	0.00067113	-2.4997e-06	0.0014	0.0023	0.00027514	0.00027343	0.0614	-0.045	0.3066	5.6439e-06	-1.1108e-05	-4.7782e-09	0.0288	-0.0798	-0.00030911	-9.6549e-05	-1.9543e-12	-0.0043	0.00037003	-0.0092	0.0401	-0.0291	-0.0093	0.0093	-0.01	0.0095	-0.036
NTPcs	0.6393	0.0415	-0.4614	-0.00052884	-0.00012131	-0.00013431	-6.5429e-08	-4.2457e-10	6.5842e-06	0.9986	0	0.00015796	-6.0417e-07	0.0002249	0.00013434	7.3048e-05	-0.00058271	-3.3851e-07	-0.00071298	-2.8803e-09	-1.2356e-07	-0.2741	4.6258e-07	1.2614e-05	0.0133	0.0223	0.0027	0.0026	0.00099933	-0.00073226	-6.1306e-06	7.811e-08	-1.5373e-07	-9.3038e-11	0.00049919	-0.0013	-4.7323e-06	-1.3362e-06	-2.7032e-14	-7.3992e-05	5.6649e-06	-0.00015943	0.00037957	-0.00028856	-9.2009e-05	9.2017e-05	-9.9611e-05	9.2606e-05	-0.00035056
GNO_is	-0.0781	-0.005	0.0525	6.0121e-05	1.5204e-05	1.6833e-05	8.2001e-09	5.321e-11	-1.0297e-06	0.00024	2.0338e-20	-1.9801e-05	7.5735e-08	-2.8192e-05	-1.684e-05	-9.1569e-06	6.0199e-07	3.4971e-10	8.9375e-05	2.9756e-12	1.5489e-08	0.0377	-5.7754e-08	3.0313e-09	0.3242	0.5417	0.0647	0.0643	-0.00015892	0.00011636	9.5877e-07	-1.3122e-08	2.5826e-08	1.2506e-11	-7.4864e-05	0.00020657	7.9734e-07	2.2448e-07	4.5437e-15	1.1097e-05	-9.5448e-07	2.391e-05	-0.00010351	7.5067e-05	2.3936e-05	-2.3938e-05	2.5914e-05	-2.4737e-05	9.2436e-05
GPa	-0.0339	-0.0022	0.0228	2.6123e-05	6.6061e-06	7.3142e-06	3.563e-09	2.312e-11	-4.4741e-07	0.00010428	1.9543e-20	-8.6034e-06	3.2907e-08	-1.225e-05	-7.3171e-06	-3.9787e-06	2.6157e-07	1.5195e-10	3.8834e-05	1.2929e-12	6.7301e-09	0.0164	-2.5094e-08	1.3171e-09	0.3375	0.6716	-0.0392	0.0279	-6.9051e-05	5.0559e-05	4.1659e-07	-5.7017e-09	1.1221e-08	5.4338e-12	-3.2529e-05	8.9757e-05	3.4645e-07	9.7537e-08	1.9752e-15	4.8215e-06	-4.1473e-07	1.0389e-05	-4.4974e-05	3.2617e-05	1.04e-05	-1.0401e-05	1.126e-05	-1.0748e-05	4.0164e-05
GPb	-0.448	-0.0287	0.3009	0.00034489	8.7218e-05	9.6566e-05	4.7041e-08	3.0524e-10	-5.907e-06	0.0014	2.9914e-20	-0.00011359	4.3446e-07	-0.00016173	-9.6604e-05	-5.2529e-05	3.4534e-06	2.0061e-09	0.00051271	1.707e-11	8.8854e-08	0.2161	-3.3131e-07	1.7389e-08	0.2135	-0.5462	0.9348	0.3687	-0.00091166	0.00066751	5.5e-06	-7.5277e-08	1.4815e-07	7.174e-11	-0.00042946	0.0012	4.574e-06	1.2877e-06	2.6071e-14	6.3656e-05	-5.4754e-06	0.00013716	-0.00059378	0.00043063	0.00013731	-0.00013732	0.00014866	-0.00014191	0.00053026
PGLM	-0.0781	-0.005	0.0525	6.0121e-05	1.5204e-05	1.6833e-05	8.2001e-09	5.321e-11	-1.0297e-06	0.00024	-4.3217e-19	-1.9801e-05	7.5735e-08	-2.8192e-05	-1.684e-05	-9.1569e-06	6.0199e-07	3.4971e-10	8.9375e-05	2.9756e-12	1.5489e-08	0.0377	-5.7754e-08	3.0313e-09	0.3242	0.5417	0.0647	0.0643	-0.00015892	0.00011636	9.5877e-07	-1.3122e-08	2.5826e-08	1.2506e-11	-7.4864e-05	0.00020657	7.9734e-07	2.2448e-07	4.5048e-15	1.1097e-05	-9.5448e-07	2.391e-05	-0.00010351	7.5067e-05	2.3936e-05	-2.3938e-05	2.5914e-05	-2.4737e-05	9.2436e-05
Uni	0.0099	0.00062888	0.0014	1.5582e-06	-0.00015242	-0.00016876	-8.2209e-08	-5.3345e-10	-0.0026	-0.00097062	-4.2814e-20	0.00019891	-7.608e-07	0.00028321	0.00016917	9.1986e-05	5.5074e-06	3.1993e-09	-0.00089783	2.7222e-11	-1.556e-07	-0.0104	4.8601e-06	-1.2263e-08	0.00025126	0.00041977	5.0116e-05	4.9804e-05	0.973	0.0197	0.0024	-0.00014191	0.0002793	-8.5201e-09	0.0085	0.0353	0.00034005	0.0024	4.9126e-11	-0.0013	-0.00040706	-0.0027	-0.0417	0.0338	0.0108	-0.0108	0.0117	0.0011	0.0405
NaCa	0.0099	0.00062888	0.0014	1.5582e-06	-0.00015242	-0.00016876	-8.2209e-08	-5.3345e-10	-0.0026	-0.00097062	-1.6382e-20	0.00019891	-7.608e-07	0.00028321	0.00016917	9.1986e-05	5.5074e-06	3.1993e-09	-0.00089783	2.7222e-11	-1.556e-07	-0.0104	4.8601e-06	-1.2263e-08	0.00025126	0.00041977	5.0116e-05	4.9804e-05	0.973	0.0197	0.0024	-0.00014191	0.0002793	-8.5201e-09	0.0085	0.0353	0.00034005	0.0024	4.9126e-11	-0.0013	-0.00040706	-0.0027	-0.0417	0.0338	0.0108	-0.0108	0.0117	0.0011	0.0405
PyrC	0.9081	0.0582	0.0479	5.4941e-05	0.00041495	0.00045942	2.238e-07	1.4522e-09	-1.071	0.0016	8.4502e-19	-0.00054145	2.071e-06	-0.00077093	-0.0004605	-0.0002504	-2.8352e-05	-1.647e-08	0.0024	-1.4014e-10	4.2356e-07	0.0138	0.0018	2.0441e-08	0.016	0.0267	0.0032	0.0032	0.201	-0.1472	0.9972	1.8467e-05	-3.6344e-05	-1.5645e-08	0.0944	-0.2613	-0.001	-0.0003159	-6.3934e-12	-0.014	0.0012	-0.0301	0.1313	-0.0952	-0.0304	0.0304	-0.0329	0.0312	-0.1178
PyrCb	-0.248	-0.0156	-0.0528	-6.0567e-05	0.0074	0.0082	3.9849e-06	2.5858e-08	0.0187	0.0468	-4.4781e-18	-0.0096	3.6878e-05	-0.0137	-0.0082	-0.0045	-0.00027086	-1.5735e-07	0.0435	-1.3388e-09	7.5422e-06	0.3216	-6.0206e-05	5.9119e-07	-0.0067	-0.0113	-0.0013	-0.0013	0.9068	-0.6584	-0.0174	0.0001256	-0.00024718	9.3957e-07	-1.8312	-1.2069	-0.019	-0.0021	-4.348e-11	0.2714	0.0227	0.5848	2.0906	-1.4453	-0.4608	0.4609	-0.4989	0.4877	-1.8058
CS	-0.1353	-0.0085	-0.029	-3.3187e-05	0.0041	0.0045	2.1871e-06	1.4192e-08	0.0103	0.0257	2.9594e-18	-0.0053	2.024e-05	-0.0075	-0.0045	-0.0024	-0.00014868	-8.6368e-08	0.0239	-7.3488e-10	4.1395e-06	0.1754	-3.3117e-05	3.2446e-07	-0.0037	-0.0061	-0.00073309	-0.00072851	0.4866	-0.3538	-0.0096	7.034e-05	-0.00013843	2.2189e-07	-0.2054	-0.6385	-0.0092	-0.0012	-2.4351e-11	0.0304	0.011	0.0656	1.1492	-0.794	-0.2532	0.2532	-0.2741	0.2678	-0.9921
ACO	-0.0885	-0.0056	-0.019	-2.1828e-05	0.0027	0.003	1.4413e-06	9.3522e-09	0.0068	0.0169	-1.8085e-18	-0.0035	1.3338e-05	-0.005	-0.003	-0.0016	-9.7987e-05	-5.6922e-08	0.0157	-4.8433e-10	2.7279e-06	0.1147	-2.1879e-05	2.1381e-07	-0.0024	-0.004	-0.00047962	-0.00047663	0.3123	-0.2274	-0.0063	4.7416e-05	-9.3318e-05	-7.5837e-08	0.4691	-0.4027	-0.0051	-0.00081113	-1.6415e-11	-0.0695	0.0062	-0.1498	0.7586	-0.5238	-0.167	0.167	-0.1808	0.1766	-0.6546
IDH	-0.2764	-0.0176	-0.0244	-2.8021e-05	0.0017	0.0018	8.9943e-07	5.8364e-09	0.0077	0.0108	8.0386e-20	-0.0022	8.3238e-06	-0.0031	-0.0019	-0.001	-5.7085e-05	-3.3162e-08	0.0098	-2.8216e-10	1.7024e-06	0.3505	-1.9376e-05	1.3648e-07	-0.0075	-0.0125	-0.0015	-0.0015	0.2836	-0.2372	-0.0072	0.00021555	-0.00042422	-2.6025e-08	0.2252	0.2793	-0.0031	-0.0037	-7.4617e-11	-0.0334	0.0037	-0.0719	0.4571	-0.3074	-0.098	0.098	-0.1061	0.0868	-0.382
KGDH	-0.0888	-0.0056	-0.0191	-2.1887e-05	0.0027	0.003	1.4449e-06	9.376e-09	0.0068	0.017	-1.3541e-18	-0.0035	1.3372e-05	-0.005	-0.003	-0.0016	-9.8236e-05	-5.7067e-08	0.0158	-4.8556e-10	2.7348e-06	0.1151	-2.1968e-05	2.1435e-07	-0.0024	-0.004	-0.00048105	-0.00047805	0.3174	-0.2322	-0.0064	4.8832e-05	-9.6106e-05	-2.4442e-07	0.4699	-0.4038	0.0051	-0.00083536	-1.6905e-11	-0.0697	-0.0061	-0.1501	0.7606	-0.5252	-0.1675	0.1675	-0.1813	0.1769	-0.6563
SL	-0.0888	-0.0056	-0.0191	-2.1887e-05	0.0027	0.003	1.4449e-06	9.3761e-09	0.0068	0.017	2.8803e-18	-0.0035	1.3372e-05	-0.005	-0.003	-0.0016	-9.8236e-05	-5.7067e-08	0.0158	-4.8556e-10	2.7348e-06	0.1151	-2.1968e-05	2.1435e-07	-0.0024	-0.004	-0.00048105	-0.00047805	0.3174	-0.2322	-0.0064	4.8832e-05	-9.6106e-05	-2.4442e-07	0.4699	-0.4038	0.0051	-0.00083536	-1.6906e-11	-0.0697	-0.0061	-0.1501	0.7606	-0.5252	-0.1675	0.1675	-0.1813	0.1769	-0.6563
FH	-0.0888	-0.0056	-0.0191	-2.1887e-05	0.0027	0.003	1.4449e-06	9.376e-09	0.0068	0.017	-6.4292e-19	-0.0035	1.3372e-05	-0.005	-0.003	-0.0016	-9.8236e-05	-5.7067e-08	0.0158	-4.8556e-10	2.7348e-06	0.1151	-2.1968e-05	2.1435e-07	-0.0024	-0.004	-0.00048105	-0.00047805	0.3174	-0.2322	-0.0064	4.8832e-05	-9.6106e-05	-2.4442e-07	0.4699	-0.4038	0.0051	-0.00083536	-1.6906e-11	-0.0697	-0.0061	-0.1501	0.7606	-0.5252	-0.1675	0.1675	-0.1813	0.1769	-0.6563
MDH	-0.0888	-0.0056	-0.0191	-2.1887e-05	0.0027	0.003	1.4449e-06	9.376e-09	0.0068	0.017	2.7569e-18	-0.0035	1.3372e-05	-0.005	-0.003	-0.0016	-9.8236e-05	-5.7067e-08	0.0158	-4.8556e-10	2.7348e-06	0.1151	-2.1968e-05	2.1435e-07	-0.0024	-0.004	-0.00048105	-0.00047805	0.3174	-0.2322	-0.0064	4.8832e-05	-9.6106e-05	-2.4442e-07	0.4699	-0.4038	0.0051	-0.00083536	-1.6906e-11	-0.0697	-0.0061	-0.1501	0.7606	-0.5252	-0.1675	0.1675	-0.1813	0.1769	-0.6563
AAT	-0.0667	-0.0042	-0.0149	-1.7106e-05	0.0021	0.0024	1.1448e-06	7.4287e-09	0.0038	0.0134	7.7647e-19	-0.0028	1.0595e-05	-0.0039	-0.0024	-0.0013	-7.7894e-05	-4.525e-08	0.0125	-3.8502e-10	2.1668e-06	0.0883	-1.4665e-05	1.6978e-07	-0.0018	-0.003	-0.00036404	-0.00036177	-0.0987	0.1643	-0.0035	-6.6903e-05	0.00013167	1.3531e-05	0.3991	-0.3107	-0.8309	0.0011	2.3158e-11	-0.0592	0.9946	-0.1275	0.6037	-0.4131	-0.1317	0.1317	-0.1426	0.1486	-0.5176
CiC	-0.248	-0.0156	-0.0528	-6.0567e-05	0.0074	0.0082	3.9849e-06	2.5858e-08	0.0187	0.0468	-2.4035e-18	-0.0096	3.6878e-05	-0.0137	-0.0082	-0.0045	-0.00027086	-1.5735e-07	0.0435	-1.3388e-09	7.5422e-06	0.3216	-6.0206e-05	5.9119e-07	-0.0067	-0.0113	-0.0013	-0.0013	0.9068	-0.6584	-0.0174	0.0001256	-0.00024718	9.3957e-07	-1.8312	-1.2069	-0.019	-0.0021	-4.3481e-11	0.2714	0.0227	0.5848	2.0906	-1.4453	-0.4608	0.4609	-0.4989	0.4877	-1.8058
CI_Resp	-0.0716	-0.0046	-0.00077515	-8.8842e-07	-0.00063676	-0.00070501	-3.4343e-07	-2.2285e-09	-0.0323	-0.0039	7.2028e-20	0.00083094	-3.1783e-06	0.0012	0.0007067	0.00038427	2.5169e-05	1.4621e-08	-0.0038	1.2441e-10	-6.5001e-07	0.1248	5.6192e-05	-4.9666e-08	-0.0022	-0.0036	-0.00043501	-0.0004323	0.3216	-0.2345	0.0301	5.1192e-05	-0.00010075	-7.1637e-08	0.2663	-0.4145	-0.0012	-0.00087572	-1.7722e-11	-0.0395	0.0014	-0.085	0.7583	-0.5234	-0.1669	0.1669	-0.1807	0.1761	-0.654
HNe	-0.0754	-0.0048	-0.0046	-5.3e-06	6.49e-05	7.1856e-05	3.5003e-08	2.2714e-10	-0.00032599	0.00049115	5.2623e-18	-8.4695e-05	3.2395e-07	-0.00012059	-7.2032e-05	-3.9168e-05	-1.0281e-06	-5.9724e-10	0.0003823	-5.0818e-12	6.6254e-08	0.0969	2.8483e-07	6.2045e-09	-0.002	-0.0034	-0.0004075	-0.00040496	0.2371	-0.1705	0.00030353	0.0029	-0.0057	1.3067e-07	-0.1531	-0.3076	-0.0047	-0.0499	-1.0099e-09	0.0227	0.0057	0.0489	-0.0177	-0.0934	-0.3486	0.3487	-0.3774	0.1155	-1.3354
HSDH	-0.0888	-0.0056	-0.0191	-2.1889e-05	0.0027	0.003	1.4451e-06	9.3771e-09	0.0069	0.017	2.7969e-18	-0.0035	1.3374e-05	-0.005	-0.003	-0.0016	-9.8247e-05	-5.7073e-08	0.0158	-4.8562e-10	2.7351e-06	0.1151	-2.1977e-05	2.1438e-07	-0.0024	-0.004	-0.00048107	-0.00047807	0.3174	-0.2322	-0.0064	4.9059e-05	-9.6552e-05	-2.4496e-07	0.4699	-0.4038	0.0051	-0.00083924	-1.6984e-11	-0.0697	-0.0061	-0.1501	0.7607	-0.5253	0.8325	-0.8326	-0.1813	0.1769	-0.6564
CII_SDH	-0.0888	-0.0056	-0.0191	-2.1887e-05	0.0027	0.003	1.4449e-06	9.376e-09	0.0068	0.017	-1.8539e-18	-0.0035	1.3372e-05	-0.005	-0.003	-0.0016	-9.8236e-05	-5.7067e-08	0.0158	-4.8556e-10	2.7348e-06	0.1151	-2.1968e-05	2.1435e-07	-0.0024	-0.004	-0.00048105	-0.00047805	0.3174	-0.2322	-0.0064	4.8832e-05	-9.6106e-05	-2.4442e-07	0.4699	-0.4038	0.0051	-0.00083536	-1.6905e-11	-0.0697	-0.0061	-0.1501	0.7606	-0.5252	-0.1675	0.1675	-0.1813	0.1769	-0.6563
ETFH	0.199	0.0127	0.0179	2.0503e-05	-0.0013	-0.0014	-6.7469e-07	-4.378e-09	0.0121	-0.0081	1.236e-18	0.0016	-6.2439e-06	0.0023	0.0014	0.00075493	4.2911e-05	2.4928e-08	-0.0074	2.121e-10	-1.277e-06	-0.2718	-1.5189e-05	-1.0226e-07	0.0055	0.0092	0.0011	0.0011	-0.6681	0.4893	-0.0113	-0.0076	0.0149	1.2021e-07	-0.4339	0.8641	0.0017	0.1296	2.6218e-09	0.0643	-0.0021	0.1386	-0.2728	0.4596	0.1465	-0.1466	1.1586	-0.4788	0.4798
O2ETF	-0.3537	-0.0224	-0.0574	-6.5809e-05	0.0072	0.0079	3.8568e-06	2.5027e-08	0.1514	0.0454	7.7681e-18	-0.0093	3.5693e-05	-0.0133	-0.0079	-0.0043	-0.00026054	-1.5135e-07	0.0421	-1.2878e-09	7.2999e-06	0.3105	-0.00027969	5.7377e-07	-0.0085	-0.0143	-0.0017	-0.0017	0.8462	-0.6147	-0.1409	0.00012177	-0.00023965	5.7777e-07	-0.8711	-1.1164	-0.017	-0.0021	-4.2157e-11	0.1291	0.0203	0.2782	2.0238	-1.398	-0.4458	0.4458	-0.4826	0.4717	-1.7469
ATPsynthase	-0.0234	-0.0015	-0.0026	-2.9513e-06	0.00023744	0.00026289	1.2806e-07	8.3098e-10	0.00056196	0.0015	-2.7574e-18	-0.00030985	1.1852e-06	-0.00044117	-0.00026352	-0.00014329	-8.4201e-06	-4.8913e-09	0.0014	-4.1619e-11	2.4238e-07	0.0301	-1.8724e-06	1.9212e-08	-0.00063419	-0.0011	-0.0001265	-0.00012571	0.0795	-0.058	-0.00052324	6.437e-06	-1.2669e-05	5.6346e-08	-0.0859	-0.1054	-0.0016	-0.00011012	-2.2286e-12	0.0127	0.002	0.0274	0.0592	-0.0426	-0.0136	0.0136	-0.0147	0.0141	-0.0526
Hu	-0.0226	-0.0014	-0.0032	-3.6146e-06	0.00035763	0.00039596	1.9288e-07	1.2516e-09	0.0052	0.0023	-9.0959e-19	-0.00046669	1.7851e-06	-0.00066448	-0.00039692	-0.00021582	-1.2931e-05	-7.5119e-09	0.0021	-6.3917e-11	3.6507e-07	0.0244	-1.0115e-05	2.8763e-08	-0.00057805	-0.00096573	-0.0001153	-0.00011458	0.0637	-0.0462	-0.0049	0.00028377	-0.00055848	8.4643e-08	-0.1472	-0.0854	-0.0021	-0.0049	-9.823e-11	0.0218	0.0025	0.047	0.0978	-0.0776	-0.0248	0.0248	-0.0268	0.0013	-1.1865
ANT	-0.0207	-0.0013	-0.0022	-2.4671e-06	0.00018575	0.00020566	1.0018e-07	6.5008e-10	0.00044106	0.0012	1.6716e-18	-0.0002424	9.2714e-07	-0.00034513	-0.00020616	-0.0001121	-6.5422e-06	-3.8005e-09	0.0011	-3.2337e-11	1.8962e-07	0.0266	-1.4671e-06	1.5063e-08	-0.00056185	-0.00093866	-0.00011207	-0.00011137	0.0694	-0.0508	-0.00041068	5.733e-06	-1.1283e-05	-5.4637e-09	0.0327	-0.0903	-0.00034835	-9.8073e-05	-1.985e-12	-0.0048	0.000417	-0.0104	0.0452	-0.0328	-0.0105	0.0105	-0.0113	0.0108	-0.0404
leak	-0.0013	-8.2866e-05	0.00014405	1.651e-07	-4.1711e-05	-4.6182e-05	-2.2497e-08	-1.4598e-10	-0.002	-0.00026126	-5.2731e-20	5.4431e-05	-2.0819e-07	7.75e-05	4.6293e-05	2.5172e-05	1.5851e-06	9.2078e-10	-0.00024569	7.8347e-12	-4.2579e-08	0.0036	3.4318e-06	-3.3007e-09	-4.9028e-05	-8.191e-05	-9.7792e-06	-9.7182e-06	0.0099	-0.0073	0.0018	-0.00011772	0.00023168	-9.8029e-09	0.0227	-0.0127	0.00012405	0.002	4.0749e-11	-0.0034	-0.0001485	-0.0072	-0.0141	0.0132	0.0042	-0.0042	0.0046	0.006	0.0152
NaH	1.5611	0.1004	0.0382	4.3831e-05	0.0096	0.0106	5.1873e-06	3.366e-08	-0.0024	0.0589	-3.8989e-18	-0.0126	4.8005e-05	-0.0179	-0.0107	-0.0058	-0.00038723	-2.2495e-07	0.0567	-1.914e-09	9.8179e-06	-1.9603	-3.4106e-05	7.4354e-07	0.042	0.0701	0.0084	0.0083	1.0295	0.1139	0.0022	-0.0014	0.0027	-4.6532e-07	2.2706	-5.552	-0.019	0.0234	4.7448e-10	-0.3365	0.0227	-0.7252	2.4852	-1.7586	-0.5608	0.5608	-0.6071	0.7302	-2.2156
PiC	-0.0207	-0.0013	-0.0022	-2.4671e-06	0.00018575	0.00020566	1.0018e-07	6.5008e-10	0.00044106	0.0012	-2.7367e-20	-0.0002424	9.2714e-07	-0.00034513	-0.00020616	-0.0001121	-6.5422e-06	-3.8005e-09	0.0011	-3.2337e-11	1.8962e-07	0.0266	-1.4671e-06	1.5063e-08	-0.00056185	-0.00093866	-0.00011207	-0.00011137	0.0694	-0.0508	-0.00041068	5.733e-06	-1.1283e-05	-5.4637e-09	0.0327	-0.0903	-0.00034835	-9.8073e-05	-1.9849e-12	-0.0048	0.000417	-0.0104	0.0452	-0.0328	-0.0105	0.0105	-0.0113	0.0108	-0.0404
IDH_NADP	1.9243	0.1238	0.0388	4.4518e-05	0.0134	0.0149	7.2467e-06	4.7023e-08	-0.0027	0.0825	1.006e-17	-0.0175	6.7064e-05	-0.025	-0.0149	-0.0081	-0.00053623	-3.1151e-07	0.0791	-2.6505e-09	1.3716e-05	-2.4112	-4.87e-05	1.0423e-06	0.0517	0.0864	0.0103	0.0103	0.6193	-0.1227	0.0025	-0.0018	0.0035	-6.0956e-07	3.0818	-7.7095	-0.0271	0.03	6.072e-10	-0.4568	0.0324	-0.9842	3.9892	-2.8428	-0.9065	0.9065	-0.9813	1.1389	-3.5758
THD	9.938	0.6389	0.2374	0.00027212	0.0624	0.0691	3.3644e-05	2.1831e-07	-0.0013	0.3819	-2.2872e-16	-0.0814	0.00031135	-0.1159	-0.0692	-0.0376	-0.0025	-1.457e-06	0.3674	-1.2397e-08	6.3677e-05	-12.4905	-0.00024453	4.8251e-06	0.2673	0.4466	0.0533	0.053	1.3637	0.6229	0.0012	-0.008	0.0158	-2.9321e-06	14.486	-35.7247	-0.1232	0.137	2.7715e-09	-2.1472	0.1475	-4.6265	16.1312	-11.4382	-3.6472	3.6475	-3.9485	4.6676	-14.3991
IMAC	0.0095	0.00060062	0.0013	1.518e-06	-0.00015056	-0.0001667	-8.1203e-08	-5.2692e-10	-0.0026	-0.00095839	3.9797e-20	0.00019647	-7.515e-07	0.00027974	0.0001671	9.0861e-05	5.4463e-06	3.1638e-09	-0.00088684	2.692e-11	-1.5369e-07	-0.0097	4.9739e-06	-1.2108e-08	0.00023867	0.00039874	4.7605e-05	4.7308e-05	-0.0252	0.0184	0.0025	-0.00014652	0.00028837	-8.7796e-09	0.0096	0.033	0.0003336	0.0025	5.0721e-11	-0.0014	-0.00039934	-0.0031	-0.0368	0.0306	0.0098	-0.0098	0.0106	0.0026	0.0364
trROS	-0.0042	-0.00026665	-0.00029118	-3.3373e-07	1.0078e-05	1.1158e-05	5.4355e-09	3.5271e-11	-0.0009719	6.802e-05	-6.7189e-20	-1.3152e-05	5.0304e-08	-1.8726e-05	-1.1185e-05	-6.082e-06	-2.9525e-07	-1.7151e-10	5.9364e-05	-1.4594e-12	1.0288e-08	0.0064	1.5746e-06	8.5933e-10	-0.00012079	-0.00020179	-2.4092e-05	-2.3942e-05	0.0172	-0.0125	0.00090494	-6.0054e-05	0.00011819	-3.4179e-09	0.0123	-0.0222	-4.7533e-05	0.001	2.0788e-11	-0.0018	5.6901e-05	-0.0039	0.051	-0.0329	-0.0105	0.0105	-0.0114	0.0168	-0.0419
MnSOD	-0.1192	-0.0076	-0.0125	-1.4328e-05	0.0011	0.0012	5.8872e-07	3.8202e-09	0.0027	0.007	-1.3023e-19	-0.0014	5.4483e-06	-0.002	-0.0012	-0.00065874	-3.8493e-05	-2.2361e-08	0.0064	-1.9027e-10	1.1143e-06	0.1532	-8.7567e-06	8.8483e-08	-0.0032	-0.0054	-0.00064437	-0.00064035	0.4051	-0.2952	-0.0025	6.2282e-05	-0.00012257	6.3158e-09	0.1154	-0.5254	-0.0028	-0.0011	-2.1562e-11	-0.0171	0.0033	-0.0369	0.9615	-0.6639	-0.2117	0.2117	-0.2292	0.2236	-0.8295
CuZnSOD	-0.0042	-0.00026665	-0.00029118	-3.3373e-07	1.0078e-05	1.1158e-05	5.4355e-09	3.5271e-11	-0.0009719	6.802e-05	-1.445e-21	-1.3152e-05	5.0304e-08	-1.8726e-05	-1.1185e-05	-6.082e-06	-2.9525e-07	-1.7151e-10	5.9364e-05	-1.4594e-12	1.0288e-08	0.0064	1.5746e-06	8.5933e-10	-0.00012079	-0.00020179	-2.4092e-05	-2.3942e-05	0.0172	-0.0125	0.00090494	-6.0054e-05	0.00011819	-3.4179e-09	0.0123	-0.0222	-4.7533e-05	0.001	2.0788e-11	-0.0018	5.6901e-05	-0.0039	0.051	-0.0329	-0.0105	0.0105	-0.0114	0.0168	-0.0419
GPXm	-0.1187	-0.0076	-0.0124	-1.4206e-05	0.0011	0.0012	5.8064e-07	3.7678e-09	0.0017	0.0069	-5.607e-19	-0.0014	5.3736e-06	-0.002	-0.0012	-0.0006497	-3.7941e-05	-2.204e-08	0.0063	-1.8754e-10	1.099e-06	0.1536	-7.0377e-06	8.7316e-08	-0.0032	-0.0054	-0.00064313	-0.00063911	0.4108	-0.2992	-0.0016	2.2464e-05	-4.4211e-05	1.8917e-09	0.1274	-0.5374	-0.0028	-0.00038429	-7.7782e-12	-0.0189	0.0033	-0.0407	0.9539	-0.6647	-0.212	0.212	-0.2295	0.2275	-0.831
GRm	0.0303	0.0019	0.0119	1.3647e-05	-0.002	-0.0022	-1.0705e-06	-6.9466e-09	-0.1647	-0.0125	-6.7319e-19	0.0026	-9.9073e-06	0.0037	0.0022	0.0012	7.4012e-05	4.2995e-08	-0.0117	3.6583e-10	-2.0262e-06	0.135	0.00028137	-1.584e-07	-0.00044841	-0.00074915	-8.9441e-05	-8.8883e-05	1.1379	-0.7988	0.1533	-0.0066	0.013	-7.3162e-07	2.0423	-2.2333	0.002	0.1126	2.2785e-09	-0.3027	-0.0024	-0.6522	-0.8247	-0.4457	-0.1421	0.1421	-0.1539	0.7448	-0.6297
GPX	-0.0933	-0.0059	-0.0097	-1.1172e-05	0.00084768	0.00093854	4.5719e-07	2.9667e-09	0.0019	0.0054	-6.8285e-19	-0.0011	4.2311e-06	-0.0016	-0.00094081	-0.00051157	-2.988e-05	-1.7358e-08	0.005	-1.4769e-10	8.6533e-07	0.1201	-6.4453e-06	6.8724e-08	-0.0025	-0.0042	-0.00050442	-0.00050127	0.3175	-0.2313	-0.0017	3.5137e-05	-6.9153e-05	4.1707e-09	0.092	-0.4117	-0.0022	-0.00060108	-1.2165e-11	-0.0136	0.0026	-0.0294	0.7562	-0.5215	-0.1663	0.1663	-0.18	0.1769	-0.6518
GR	-0.00048335	-3.0793e-05	-5.0512e-05	-5.7893e-08	4.3927e-06	4.8635e-06	2.3692e-09	1.5373e-11	9.6504e-06	2.8193e-05	2.4437e-21	-5.7323e-06	2.1926e-08	-8.1618e-06	-4.8753e-06	-2.6509e-06	-1.5484e-07	-8.995e-11	2.5874e-05	-7.6536e-13	4.4842e-09	0.00062217	-3.34e-08	-3.6187e-09	-1.3105e-05	-2.1894e-05	-2.6139e-06	-2.5976e-06	0.0016	-0.0012	-8.9855e-06	1.8208e-07	-3.5835e-07	2.1613e-11	0.00047675	-0.0021	-1.1209e-05	-3.1148e-06	-6.3038e-14	-7.0665e-05	1.3418e-05	-0.00015226	0.0039	-0.0027	-0.00086169	0.00086176	-0.00093288	0.0009166	-0.0034
GRX	1.0646e-06	6.7823e-08	1.0914e-07	1.2508e-10	-9.6519e-09	-1.0686e-08	-5.2057e-12	-3.3778e-14	-2.1203e-08	-5.7945e-08	-7.9266e-22	1.2595e-08	-4.8176e-11	1.7934e-08	1.0712e-08	5.8248e-09	3.3788e-10	1.9628e-13	-5.6853e-08	1.6701e-15	-9.8529e-12	-1.3681e-06	7.3386e-11	-3.9963e-09	2.8847e-08	4.8193e-08	5.7538e-09	5.7179e-09	-3.6147e-06	2.634e-06	1.9742e-08	-4.0006e-10	7.8735e-10	-4.7487e-14	-1.0475e-06	4.688e-06	2.4628e-08	6.8437e-09	1.3852e-16	1.5526e-07	-2.9482e-08	3.3454e-07	-8.6093e-06	5.9376e-06	1.8933e-06	-1.8934e-06	2.0497e-06	-2.0139e-06	7.4212e-06
TxPXm	-0.1192	-0.0076	-0.0125	-1.433e-05	0.0011	0.0012	5.8884e-07	3.8209e-09	0.0027	0.007	7.1442e-20	-0.0014	5.4494e-06	-0.002	-0.0012	-0.00065887	-3.8501e-05	-2.2366e-08	0.0064	-1.9031e-10	1.1145e-06	0.1532	-8.7819e-06	8.85e-08	-0.0032	-0.0054	-0.00064439	-0.00064037	0.405	-0.2951	-0.0025	6.2867e-05	-0.00012373	6.3808e-09	0.1152	-0.5253	-0.0028	-0.0011	-2.1764e-11	-0.0171	0.0033	-0.0368	0.9616	-0.6639	-0.2117	0.2117	-0.2292	0.2235	-0.8295
TxPX	-0.0933	-0.0059	-0.0097	-1.1172e-05	0.00084768	0.00093854	4.5719e-07	2.9667e-09	0.0019	0.0054	-3.6447e-19	-0.0011	4.2311e-06	-0.0016	-0.00094081	-0.00051157	-2.988e-05	-1.7358e-08	0.005	-1.4769e-10	8.6533e-07	0.1201	-6.4453e-06	6.8724e-08	-0.0025	-0.0042	-0.00050442	-0.00050127	0.3175	-0.2313	-0.0017	3.5137e-05	-6.9153e-05	4.1707e-09	0.092	-0.4117	-0.0022	-0.00060108	-1.2165e-11	-0.0136	0.0026	-0.0294	0.7562	-0.5215	-0.1663	0.1663	-0.18	0.1769	-0.6518
TxRm	-0.1192	-0.0076	-0.0125	-1.433e-05	0.0011	0.0012	5.8884e-07	3.8209e-09	0.0027	0.007	2.5591e-18	-0.0014	5.4494e-06	-0.002	-0.0012	-0.00065887	-3.8501e-05	-2.2366e-08	0.0064	-1.9031e-10	1.1145e-06	0.1532	-8.7819e-06	8.85e-08	-0.0032	-0.0054	-0.00064439	-0.00064037	0.405	-0.2951	-0.0025	6.2867e-05	-0.00012373	6.3808e-09	0.1152	-0.5253	-0.0028	-0.0011	-2.1764e-11	-0.0171	0.0033	-0.0368	0.9616	-0.6639	-0.2117	0.2117	-0.2292	0.2235	-0.8295
TxR	-0.0933	-0.0059	-0.0097	-1.1172e-05	0.00084768	0.00093854	4.5719e-07	2.9667e-09	0.0019	0.0054	1.4463e-19	-0.0011	4.2311e-06	-0.0016	-0.00094081	-0.00051157	-2.988e-05	-1.7358e-08	0.005	-1.4769e-10	8.6533e-07	0.1201	-6.4453e-06	6.8724e-08	-0.0025	-0.0042	-0.00050442	-0.00050127	0.3175	-0.2313	-0.0017	3.5137e-05	-6.9153e-05	4.1707e-09	0.092	-0.4117	-0.0022	-0.00060108	-1.2165e-11	-0.0136	0.0026	-0.0294	0.7562	-0.5215	-0.1663	0.1663	-0.18	0.1769	-0.6518
H2O2em	-0.1193	-0.0076	-0.0125	-1.4335e-05	0.0011	0.0012	5.8904e-07	3.8222e-09	0.0027	0.007	-7.2146e-20	-0.0014	5.4513e-06	-0.002	-0.0012	-0.00065909	-3.8514e-05	-2.2374e-08	0.0064	-1.9037e-10	1.1149e-06	0.1532	-8.7859e-06	8.853e-08	-0.0032	-0.0054	-0.0006446	-0.00064058	0.4051	-0.2952	-0.0025	6.2919e-05	-0.00012383	6.3854e-09	0.1153	-0.5254	-0.0028	-0.0011	-2.1782e-11	-0.0171	0.0033	-0.0368	0.962	-0.6641	-0.2118	0.2118	-0.2292	0.2236	-0.8298
Cat	-0.0933	-0.0059	-0.0097	-1.1172e-05	0.00084768	0.00093854	4.5719e-07	2.9667e-09	0.0019	0.0054	1.2621e-19	-0.0011	4.2311e-06	-0.0016	-0.00094081	-0.00051157	-2.988e-05	-1.7358e-08	0.005	-1.4769e-10	8.6533e-07	0.1201	-6.4453e-06	6.8724e-08	-0.0025	-0.0042	-0.00050442	-0.00050127	0.3175	-0.2313	-0.0017	3.5137e-05	-6.9153e-05	4.1707e-09	0.092	-0.4117	-0.0022	-0.00060108	-1.2165e-11	-0.0136	0.0026	-0.0294	0.7562	-0.5215	-0.1663	0.1663	-0.18	0.1769	-0.6518
PSSGi	1.0646e-06	6.7823e-08	1.0914e-07	1.2508e-10	-9.6519e-09	-1.0686e-08	-5.2057e-12	-3.378e-14	-2.1203e-08	-5.7945e-08	-5.3236e-24	1.2595e-08	-4.8176e-11	1.7934e-08	1.0712e-08	5.8248e-09	3.3788e-10	1.9628e-13	-5.6853e-08	1.6701e-15	-9.8529e-12	-1.3681e-06	7.3386e-11	-3.9963e-09	2.8847e-08	4.8193e-08	5.7538e-09	5.7179e-09	-3.6147e-06	2.634e-06	1.9742e-08	-4.0006e-10	7.8735e-10	-4.7487e-14	-1.0475e-06	4.688e-06	2.4628e-08	6.8437e-09	1.385e-16	1.5526e-07	-2.9482e-08	3.3454e-07	-8.6093e-06	5.9376e-06	1.8933e-06	-1.8934e-06	2.0497e-06	-2.0139e-06	7.4212e-06
Cpt1C16	-0.3537	-0.0224	-0.0574	-6.5809e-05	0.0072	0.0079	3.8568e-06	2.5027e-08	0.1514	0.0454	-1.6839e-18	-0.0093	3.5693e-05	-0.0133	-0.0079	-0.0043	-0.00026054	-1.5135e-07	0.0421	-1.2878e-09	7.2999e-06	0.3105	-0.00027969	5.7377e-07	-0.0085	-0.0143	-0.0017	-0.0017	0.8462	-0.6147	-0.1409	0.00012177	-0.00023965	5.7777e-07	-0.8711	-1.1164	-0.017	-0.0021	-4.2156e-11	0.1291	0.0203	0.2782	2.0238	-1.398	-0.4458	0.4458	-0.4826	0.4717	-1.7469
CactC16	-0.3537	-0.0224	-0.0574	-6.5809e-05	0.0072	0.0079	3.8568e-06	2.5027e-08	0.1514	0.0454	-1.5111e-18	-0.0093	3.5693e-05	-0.0133	-0.0079	-0.0043	-0.00026054	-1.5135e-07	0.0421	-1.2878e-09	7.2999e-06	0.3105	-0.00027969	5.7377e-07	-0.0085	-0.0143	-0.0017	-0.0017	0.8462	-0.6147	-0.1409	0.00012177	-0.00023965	5.7777e-07	-0.8711	-1.1164	-0.017	-0.0021	-4.2156e-11	0.1291	0.0203	0.2782	2.0238	-1.398	-0.4458	0.4458	-0.4826	0.4717	-1.7469
Cpt2C16	-0.3537	-0.0224	-0.0574	-6.5809e-05	0.0072	0.0079	3.8569e-06	2.5018e-08	0.1514	0.0454	-8.1021e-16	-0.0093	3.5693e-05	-0.0133	-0.0079	-0.0043	-0.00026054	-1.5135e-07	0.0421	-1.2878e-09	7.2999e-06	0.3105	-0.00027969	5.7377e-07	-0.0085	-0.0143	-0.0017	-0.0017	0.8462	-0.6147	-0.1409	0.00012177	-0.00023965	5.7777e-07	-0.8711	-1.1164	-0.017	-0.0021	-4.2407e-11	0.1291	0.0203	0.2782	2.0238	-1.398	-0.4458	0.4458	-0.4826	0.4717	-1.7469
vlcadC16	-0.675	-0.0428	-0.0914	-0.0001047	0.0101	0.0112	5.4698e-06	3.52e-08	0.1661	0.0646	5.7619e-14	-0.0132	5.0619e-05	-0.0188	-0.0113	-0.0061	-0.00036612	-2.1269e-07	0.0597	-1.8097e-09	1.0353e-05	0.7152	-0.00031598	8.1611e-07	-0.0172	-0.0287	-0.0034	-0.0034	1.8595	-1.3559	-0.1546	0.0093	-0.0183	5.4356e-07	-0.4998	-2.4316	-0.0226	-0.1579	-3.188e-09	0.0741	0.0271	0.1596	2.7671	-2.2597	-0.7205	0.7206	-0.7801	1.0143	-2.7103
vlcadC14	-0.626	-0.0397	-0.0862	-9.8777e-05	0.0097	0.0107	5.2241e-06	3.3984e-08	0.1638	0.0617	1.2317e-14	-0.0126	4.8346e-05	-0.018	-0.0107	-0.0058	-0.00035004	-2.0335e-07	0.0571	-1.7302e-09	9.8876e-06	0.6536	-0.00031045	7.792e-07	-0.0159	-0.0265	-0.0032	-0.0031	1.7052	-1.243	-0.1526	0.0079	-0.0156	5.4878e-07	-0.5563	-2.2312	-0.0218	-0.1342	-2.7159e-09	0.0825	0.026	0.1777	2.6539	-2.1285	-0.6787	0.6787	-0.7348	0.9317	-2.5635
vlcadC12	-0.4072	-0.0259	-0.0524	-6.0036e-05	0.0056	0.0062	3.0169e-06	1.8676e-08	0.0814	0.0357	2.0708e-13	-0.0073	2.7917e-05	-0.0104	-0.0062	-0.0034	-0.00020124	-1.169e-07	0.0329	-9.947e-10	5.7096e-06	0.4503	-0.00015728	4.5057e-07	-0.0105	-0.0175	-0.0021	-0.0021	1.1637	-0.8492	-0.0758	0.0063	-0.0124	2.4254e-07	-0.1215	-1.5189	-0.0122	-0.1168	-2.3537e-09	0.018	0.0146	0.0388	1.5046	-1.3058	-0.4164	0.4164	-0.4508	0.6323	-1.5473
lcadC16	-0.3284	-0.0208	-0.0547	-6.2749e-05	0.0069	0.0077	3.7292e-06	2.4666e-08	0.1502	0.0439	4.4645e-14	-0.009	3.4519e-05	-0.0128	-0.0077	-0.0042	-0.00025223	-1.4653e-07	0.0407	-1.2468e-09	7.0597e-06	0.2787	-0.00027683	5.547e-07	-0.0079	-0.0131	-0.0016	-0.0016	0.7664	-0.5564	-0.1398	-0.00060173	0.0012	5.8044e-07	-0.9003	-1.0129	-0.0165	0.0102	2.143e-10	0.1334	0.0198	0.2875	1.9653	-1.3302	-0.4241	0.4242	-0.4592	0.429	-1.6712
lcadC14	-0.2795	-0.0177	-0.0496	-5.6825e-05	0.0065	0.0072	3.4843e-06	2.2683e-08	0.148	0.041	1.582e-14	-0.0084	3.2245e-05	-0.012	-0.0072	-0.0039	-0.00023615	-1.3718e-07	0.0381	-1.1673e-09	6.5947e-06	0.2171	-0.00027131	5.1779e-07	-0.0065	-0.0109	-0.0013	-0.0013	0.6121	-0.4435	-0.1378	-0.002	0.0039	5.8567e-07	-0.9569	-0.8126	-0.0157	0.0339	6.8544e-10	0.1418	0.0188	0.3056	1.852	-1.1989	-0.3823	0.3823	-0.4139	0.3463	-1.5244
lcadC12	-0.0606	-0.0038	-0.0158	-1.8084e-05	0.0024	0.0026	1.2768e-06	7.7121e-09	0.0655	0.015	9.4806e-14	-0.0031	1.1816e-05	-0.0044	-0.0026	-0.0014	-8.7351e-05	-5.0743e-08	0.0139	-4.3176e-10	2.4167e-06	0.0138	-0.00011814	1.8917e-07	-0.0012	-0.002	-0.00023416	-0.0002327	0.0706	-0.0497	-0.061	-0.0036	0.0071	2.7942e-07	-0.5221	-0.1003	-0.0061	0.0513	1.0441e-09	0.0774	0.0073	0.1667	0.7028	-0.3762	-0.12	0.12	-0.1299	0.0469	-0.5082
lcadC10	-0.058	-0.0036	-0.0154	-1.7612e-05	0.0023	0.0026	1.2495e-06	8.3024e-09	0.0644	0.0147	-1.7177e-13	-0.003	1.1563e-05	-0.0043	-0.0026	-0.0014	-8.5504e-05	-4.967e-08	0.0136	-4.2263e-10	2.3649e-06	0.0115	-0.00011618	1.851e-07	-0.0011	-0.0019	-0.00022164	-0.00022026	0.0644	-0.0452	-0.06	-0.0036	0.0071	2.7551e-07	-0.5161	-0.092	-0.006	0.0514	1.0383e-09	0.0765	0.0072	0.1648	0.6885	-0.3662	-0.1168	0.1168	-0.1264	0.0435	-0.4957
lcadC8	-0.0571	-0.0036	-0.0152	-1.7456e-05	0.0023	0.0025	1.2413e-06	8.0595e-09	0.0641	0.0146	1.0693e-13	-0.003	1.1485e-05	-0.0043	-0.0026	-0.0014	-8.4937e-05	-4.9341e-08	0.0136	-4.1983e-10	2.3489e-06	0.0105	-0.00011565	1.8384e-07	-0.0011	-0.0018	-0.00021685	-0.0002155	0.0619	-0.0433	-0.0597	-0.0036	0.0071	2.7453e-07	-0.515	-0.0887	-0.006	0.0516	1.0518e-09	0.0763	0.0071	0.1645	0.6841	-0.3629	-0.1157	0.1157	-0.1253	0.0421	-0.4917
mcadC12	-0.3573	-0.0226	-0.058	-6.6447e-05	0.0072	0.008	3.8937e-06	2.3991e-08	0.1527	0.0458	1.2158e-13	-0.0094	3.603e-05	-0.0134	-0.008	-0.0044	-0.00026299	-1.5278e-07	0.0425	-1.2999e-09	7.3687e-06	0.3139	-0.00028221	5.7919e-07	-0.0086	-0.0144	-0.0017	-0.0017	0.8551	-0.6212	-0.1422	0.00014832	-0.00029191	5.8274e-07	-0.8783	-1.1281	-0.0171	-0.0024	-3.4032e-11	0.1302	0.0205	0.2805	2.0427	-1.4115	-0.4501	0.4501	-0.4873	0.4766	-1.7637
mcadC10	-0.3547	-0.0224	-0.0576	-6.5975e-05	0.0072	0.0079	3.8656e-06	2.5162e-08	0.1517	0.0455	-3.9948e-14	-0.0094	3.5777e-05	-0.0133	-0.008	-0.0043	-0.00026115	-1.517e-07	0.0422	-1.2908e-09	7.3169e-06	0.3116	-0.00028025	5.7511e-07	-0.0086	-0.0143	-0.0017	-0.0017	0.8489	-0.6167	-0.1412	0.00013471	-0.00026512	5.788e-07	-0.8723	-1.1199	-0.017	-0.0023	-4.6652e-11	0.1293	0.0204	0.2786	2.0284	-1.4015	-0.4469	0.4469	-0.4838	0.4732	-1.7513
VmcadC8	-0.3537	-0.0224	-0.0574	-6.5819e-05	0.0072	0.0079	3.8574e-06	2.5143e-08	0.1514	0.0454	3.3331e-13	-0.0093	3.5698e-05	-0.0133	-0.0079	-0.0043	-0.00026058	-1.5138e-07	0.0421	-1.288e-09	7.301e-06	0.3106	-0.00027972	5.7386e-07	-0.0085	-0.0143	-0.0017	-0.0017	0.8463	-0.6149	-0.1409	0.00012259	-0.00024127	5.7784e-07	-0.8712	-1.1166	-0.017	-0.0021	-3.8231e-11	0.1291	0.0203	0.2782	2.024	-1.3982	-0.4458	0.4459	-0.4827	0.4718	-1.7472
mcadC6	-0.3532	-0.0224	-0.0572	-6.5593e-05	0.0071	0.0079	3.8401e-06	2.4796e-08	0.1504	0.0452	3.3932e-14	-0.0093	3.5538e-05	-0.0132	-0.0079	-0.0043	-0.00025939	-1.5068e-07	0.0419	-1.2821e-09	7.2682e-06	0.3108	-0.00027803	5.7129e-07	-0.0085	-0.0142	-0.0017	-0.0017	0.847	-0.6154	-0.1401	8.8346e-05	-0.00017387	5.7424e-07	-0.8637	-1.1174	-0.0169	-0.0015	-3.0518e-11	0.128	0.0202	0.2758	2.0143	-1.3946	-0.4447	0.4447	-0.4814	0.4723	-1.7431
mcadC4	-0.2955	-0.0188	-0.034	-3.8979e-05	0.0033	0.0036	1.7749e-06	1.0362e-08	0.0368	0.021	7.0684e-13	-0.0043	1.6423e-05	-0.0061	-0.0037	-0.002	-0.00011731	-6.8147e-08	0.0194	-5.7985e-10	3.3587e-06	0.3486	-7.4092e-05	2.6583e-07	-0.0078	-0.013	-0.0016	-0.0015	0.9484	-0.6921	-0.0342	-0.004	0.0079	1.4017e-07	0.05	-1.2379	-0.0095	0.0714	1.4712e-09	-0.0074	0.0114	-0.016	0.8452	-0.9804	-0.3126	0.3127	-0.3385	0.5417	-1.2742
scadC6	-0.4121	-0.026	-0.0809	-9.2737e-05	0.011	0.0122	5.9468e-06	3.8519e-08	0.2664	0.0699	5.2258e-15	-0.0144	5.5035e-05	-0.0205	-0.0122	-0.0067	-0.0004043	-2.3487e-07	0.0649	-1.9984e-09	1.1256e-05	0.2723	-0.00048604	8.8285e-07	-0.0093	-0.0155	-0.0019	-0.0018	0.7435	-0.5371	-0.248	0.0043	-0.0084	1.0172e-06	-1.7956	-0.9944	-0.0244	-0.0758	-1.5332e-09	0.2661	0.0293	0.5735	3.2067	-1.8171	-0.5794	0.5794	-0.6273	0.4014	-2.2215
scadC4	-0.3544	-0.0224	-0.0577	-6.6124e-05	0.0072	0.008	3.8807e-06	2.5075e-08	0.1527	0.0457	-6.7389e-13	-0.0094	3.5919e-05	-0.0134	-0.008	-0.0043	-0.00026222	-1.5233e-07	0.0424	-1.2961e-09	7.3461e-06	0.3101	-0.0002821	5.7738e-07	-0.0085	-0.0143	-0.0017	-0.0017	0.845	-0.6138	-0.1422	0.00017053	-0.00033561	5.8313e-07	-0.8819	-1.1149	-0.0171	-0.0029	1.6901e-11	0.1307	0.0204	0.2817	2.0376	-1.4029	-0.4473	0.4474	-0.4843	0.4709	-1.7525
crotC16	-0.3328	-0.0211	-0.052	-5.9554e-05	0.0063	0.007	3.4147e-06	2.2158e-08	0.1296	0.0402	4.4873e-18	-0.0083	3.1601e-05	-0.0118	-0.007	-0.0038	-0.00023029	-1.3378e-07	0.0373	-1.1383e-09	6.463e-06	0.3049	-0.00024038	5.0826e-07	-0.0081	-0.0136	-0.0016	-0.0016	0.8389	-0.6098	-0.1207	-0.0019	0.0037	5.0326e-07	-0.718	-1.1052	-0.0156	0.0323	6.5376e-10	0.1064	0.0187	0.2293	1.7781	-1.3032	-0.4155	0.4156	-0.4499	0.4733	-1.6524
crotC14	-0.3327	-0.0211	-0.052	-5.9591e-05	0.0063	0.007	3.4187e-06	2.2184e-08	0.1299	0.0403	-1.591e-17	-0.0083	3.1638e-05	-0.0118	-0.007	-0.0038	-0.00023058	-1.3394e-07	0.0373	-1.1397e-09	6.4706e-06	0.3045	-0.00024085	5.0886e-07	-0.0081	-0.0136	-0.0016	-0.0016	0.8375	-0.6088	-0.121	-0.0018	0.0036	5.0402e-07	-0.7201	-1.1034	-0.0156	0.0314	6.347e-10	0.1067	0.0187	0.23	1.7805	-1.3029	-0.4155	0.4155	-0.4498	0.4723	-1.6515
crotC12	-0.3397	-0.0215	-0.0538	-6.167e-05	0.0066	0.0073	3.5652e-06	2.3134e-08	0.1371	0.042	6.9824e-18	-0.0086	3.2994e-05	-0.0123	-0.0073	-0.004	-0.0002406	-1.3977e-07	0.0389	-1.1892e-09	6.7479e-06	0.3065	-0.00025382	5.3056e-07	-0.0083	-0.0138	-0.0016	-0.0016	0.8404	-0.6108	-0.1276	-0.0012	0.0023	5.2857e-07	-0.7704	-1.1077	-0.0161	0.02	4.0378e-10	0.1142	0.0192	0.2461	1.8619	-1.3346	-0.4255	0.4256	-0.4607	0.4721	-1.6831
crotC10	-0.346	-0.0219	-0.0554	-6.353e-05	0.0069	0.0076	3.696e-06	2.3983e-08	0.1434	0.0435	6.86e-18	-0.0089	3.4204e-05	-0.0127	-0.0076	-0.0041	-0.00024954	-1.4496e-07	0.0404	-1.2334e-09	6.9954e-06	0.3084	-0.00026538	5.4993e-07	-0.0084	-0.014	-0.0017	-0.0017	0.8431	-0.6126	-0.1336	-0.00056339	0.0011	5.5038e-07	-0.8151	-1.1118	-0.0165	0.0097	1.9595e-10	0.1208	0.0197	0.2603	1.9344	-1.3629	-0.4346	0.4346	-0.4705	0.4719	-1.7113
crotC8	-0.3446	-0.0218	-0.0548	-6.2808e-05	0.0067	0.0075	3.6393e-06	2.3615e-08	0.1403	0.0429	-8.2673e-18	-0.0088	3.368e-05	-0.0125	-0.0075	-0.0041	-0.00024564	-1.4269e-07	0.0397	-1.2141e-09	6.8881e-06	0.3096	-0.00025974	5.4156e-07	-0.0084	-0.014	-0.0017	-0.0017	0.8464	-0.6151	-0.1306	-0.0006834	0.0013	5.3838e-07	-0.7897	-1.1158	-0.0163	0.0118	2.3908e-10	0.117	0.0195	0.2522	1.9023	-1.3519	-0.4311	0.4311	-0.4667	0.4741	-1.6989
crotC6	-0.3537	-0.0224	-0.0574	-6.5809e-05	0.0072	0.0079	3.8568e-06	2.5027e-08	0.1514	0.0454	5.7668e-18	-0.0093	3.5693e-05	-0.0133	-0.0079	-0.0043	-0.00026054	-1.5135e-07	0.0421	-1.2878e-09	7.2999e-06	0.3105	-0.00027969	5.7377e-07	-0.0085	-0.0143	-0.0017	-0.0017	0.8462	-0.6147	-0.1409	0.00012177	-0.00023965	5.7777e-07	-0.8711	-1.1164	-0.017	-0.0021	-4.2156e-11	0.1291	0.0203	0.2782	2.0238	-1.398	-0.4458	0.4458	-0.4826	0.4717	-1.7469
crotC4	-0.3537	-0.0224	-0.0574	-6.5809e-05	0.0072	0.0079	3.8568e-06	2.5027e-08	0.1514	0.0454	5.5763e-17	-0.0093	3.5693e-05	-0.0133	-0.0079	-0.0043	-0.00026054	-1.5135e-07	0.0421	-1.2878e-09	7.2999e-06	0.3105	-0.00027969	5.7377e-07	-0.0085	-0.0143	-0.0017	-0.0017	0.8462	-0.6147	-0.1409	0.00012177	-0.00023965	5.7777e-07	-0.8711	-1.1164	-0.017	-0.0021	-4.2152e-11	0.1291	0.0203	0.2782	2.0238	-1.398	-0.4458	0.4458	-0.4826	0.4717	-1.7469
VmschadC16	-0.3328	-0.0211	-0.052	-5.9554e-05	0.0063	0.007	3.4147e-06	2.2155e-08	0.1296	0.0402	2.6237e-16	-0.0083	3.1601e-05	-0.0118	-0.007	-0.0038	-0.00023029	-1.3378e-07	0.0373	-1.1383e-09	6.463e-06	0.3049	-0.00024038	5.0826e-07	-0.0081	-0.0136	-0.0016	-0.0016	0.8389	-0.6098	-0.1207	-0.0019	0.0037	5.0326e-07	-0.718	-1.1052	-0.0156	0.0323	6.5387e-10	0.1064	0.0187	0.2293	1.7781	-1.3032	-0.4155	0.4156	-0.4499	0.4733	-1.6524
mschadC14	-0.3327	-0.0211	-0.052	-5.9591e-05	0.0063	0.007	3.4187e-06	2.2183e-08	0.1299	0.0403	2.8351e-16	-0.0083	3.1638e-05	-0.0118	-0.007	-0.0038	-0.00023058	-1.3394e-07	0.0373	-1.1397e-09	6.4706e-06	0.3045	-0.00024085	5.0886e-07	-0.0081	-0.0136	-0.0016	-0.0016	0.8375	-0.6088	-0.121	-0.0018	0.0036	5.0402e-07	-0.7201	-1.1034	-0.0156	0.0314	6.3471e-10	0.1067	0.0187	0.23	1.7805	-1.3029	-0.4155	0.4155	-0.4498	0.4723	-1.6515
mschadC12	-0.3397	-0.0215	-0.0538	-6.167e-05	0.0066	0.0073	3.5652e-06	2.3134e-08	0.1371	0.042	7.1223e-17	-0.0086	3.2994e-05	-0.0123	-0.0073	-0.004	-0.0002406	-1.3977e-07	0.0389	-1.1892e-09	6.7479e-06	0.3065	-0.00025382	5.3056e-07	-0.0083	-0.0138	-0.0016	-0.0016	0.8404	-0.6108	-0.1276	-0.0012	0.0023	5.2857e-07	-0.7704	-1.1077	-0.0161	0.02	4.0378e-10	0.1142	0.0192	0.2461	1.8619	-1.3346	-0.4255	0.4256	-0.4607	0.4721	-1.6831
mschadC10	-0.346	-0.0219	-0.0554	-6.353e-05	0.0069	0.0076	3.696e-06	2.3983e-08	0.1434	0.0435	3.4664e-17	-0.0089	3.4204e-05	-0.0127	-0.0076	-0.0041	-0.00024954	-1.4496e-07	0.0404	-1.2334e-09	6.9954e-06	0.3084	-0.00026538	5.4993e-07	-0.0084	-0.014	-0.0017	-0.0017	0.8431	-0.6126	-0.1336	-0.00056339	0.0011	5.5038e-07	-0.8151	-1.1118	-0.0165	0.0097	1.9595e-10	0.1208	0.0197	0.2603	1.9344	-1.3629	-0.4346	0.4346	-0.4705	0.4719	-1.7113
mschadC8	-0.3446	-0.0218	-0.0548	-6.2808e-05	0.0067	0.0075	3.6393e-06	2.3615e-08	0.1403	0.0429	-2.5846e-18	-0.0088	3.368e-05	-0.0125	-0.0075	-0.0041	-0.00024564	-1.4269e-07	0.0397	-1.2141e-09	6.8881e-06	0.3096	-0.00025974	5.4156e-07	-0.0084	-0.014	-0.0017	-0.0017	0.8464	-0.6151	-0.1306	-0.0006834	0.0013	5.3838e-07	-0.7897	-1.1158	-0.0163	0.0118	2.3908e-10	0.117	0.0195	0.2522	1.9023	-1.3519	-0.4311	0.4311	-0.4667	0.4741	-1.6989
mschadC6	-0.3537	-0.0224	-0.0574	-6.5809e-05	0.0072	0.0079	3.8568e-06	2.5027e-08	0.1514	0.0454	3.3739e-16	-0.0093	3.5693e-05	-0.0133	-0.0079	-0.0043	-0.00026054	-1.5135e-07	0.0421	-1.2878e-09	7.2999e-06	0.3105	-0.00027969	5.7377e-07	-0.0085	-0.0143	-0.0017	-0.0017	0.8462	-0.6147	-0.1409	0.00012177	-0.00023965	5.7777e-07	-0.8711	-1.1164	-0.017	-0.0021	-4.2167e-11	0.1291	0.0203	0.2782	2.0238	-1.398	-0.4458	0.4458	-0.4826	0.4717	-1.7469
mschadC4	-0.3537	-0.0224	-0.0574	-6.5809e-05	0.0072	0.0079	3.8568e-06	2.502e-08	0.1514	0.0454	4.4919e-15	-0.0093	3.5693e-05	-0.0133	-0.0079	-0.0043	-0.00026054	-1.5135e-07	0.0421	-1.2878e-09	7.2999e-06	0.3105	-0.00027969	5.7377e-07	-0.0085	-0.0143	-0.0017	-0.0017	0.8462	-0.6147	-0.1409	0.00012177	-0.00023965	5.7777e-07	-0.8711	-1.1164	-0.017	-0.0021	-4.229e-11	0.1291	0.0203	0.2782	2.0238	-1.398	-0.4458	0.4458	-0.4826	0.4717	-1.7469
mckatC16	-0.3328	-0.0211	-0.052	-5.9554e-05	0.0063	0.007	3.4147e-06	2.2156e-08	0.1296	0.0402	-3.8474e-16	-0.0083	3.1601e-05	-0.0118	-0.007	-0.0038	-0.00023029	-1.3378e-07	0.0373	-1.1383e-09	6.463e-06	0.3049	-0.00024038	5.0826e-07	-0.0081	-0.0136	-0.0016	-0.0016	0.8389	-0.6098	-0.1207	-0.0019	0.0037	5.0326e-07	-0.718	-1.1052	-0.0156	0.0323	6.5359e-10	0.1064	0.0187	0.2293	1.7781	-1.3032	-0.4155	0.4156	-0.4499	0.4733	-1.6524
mckatC14	-0.3327	-0.0211	-0.052	-5.9591e-05	0.0063	0.007	3.4187e-06	2.2184e-08	0.1299	0.0403	-8.9029e-17	-0.0083	3.1638e-05	-0.0118	-0.007	-0.0038	-0.00023058	-1.3394e-07	0.0373	-1.1397e-09	6.4706e-06	0.3045	-0.00024085	5.0886e-07	-0.0081	-0.0136	-0.0016	-0.0016	0.8375	-0.6088	-0.121	-0.0018	0.0036	5.0402e-07	-0.7201	-1.1034	-0.0156	0.0314	6.3471e-10	0.1067	0.0187	0.23	1.7805	-1.3029	-0.4155	0.4155	-0.4498	0.4723	-1.6515
mckatC12	-0.3397	-0.0215	-0.0538	-6.167e-05	0.0066	0.0073	3.5652e-06	2.3135e-08	0.1371	0.042	-5.3996e-17	-0.0086	3.2994e-05	-0.0123	-0.0073	-0.004	-0.0002406	-1.3977e-07	0.0389	-1.1892e-09	6.7479e-06	0.3065	-0.00025382	5.3056e-07	-0.0083	-0.0138	-0.0016	-0.0016	0.8404	-0.6108	-0.1276	-0.0012	0.0023	5.2857e-07	-0.7704	-1.1077	-0.0161	0.02	4.0378e-10	0.1142	0.0192	0.2461	1.8619	-1.3346	-0.4255	0.4256	-0.4607	0.4721	-1.6831
mckatC10	-0.346	-0.0219	-0.0554	-6.353e-05	0.0069	0.0076	3.696e-06	2.3984e-08	0.1434	0.0435	-9.7007e-17	-0.0089	3.4204e-05	-0.0127	-0.0076	-0.0041	-0.00024954	-1.4496e-07	0.0404	-1.2334e-09	6.9954e-06	0.3084	-0.00026538	5.4993e-07	-0.0084	-0.014	-0.0017	-0.0017	0.8431	-0.6126	-0.1336	-0.00056339	0.0011	5.5038e-07	-0.8151	-1.1118	-0.0165	0.0097	1.9594e-10	0.1208	0.0197	0.2603	1.9344	-1.3629	-0.4346	0.4346	-0.4705	0.4719	-1.7113
mckatC8	-0.3446	-0.0218	-0.0548	-6.2808e-05	0.0067	0.0075	3.6393e-06	2.3615e-08	0.1403	0.0429	-4.7535e-17	-0.0088	3.368e-05	-0.0125	-0.0075	-0.0041	-0.00024564	-1.4269e-07	0.0397	-1.2141e-09	6.8881e-06	0.3096	-0.00025974	5.4156e-07	-0.0084	-0.014	-0.0017	-0.0017	0.8464	-0.6151	-0.1306	-0.0006834	0.0013	5.3838e-07	-0.7897	-1.1158	-0.0163	0.0118	2.3908e-10	0.117	0.0195	0.2522	1.9023	-1.3519	-0.4311	0.4311	-0.4667	0.4741	-1.6989
mckatC6	-0.3537	-0.0224	-0.0574	-6.5809e-05	0.0072	0.0079	3.8568e-06	2.5021e-08	0.1514	0.0454	-3.458e-15	-0.0093	3.5693e-05	-0.0133	-0.0079	-0.0043	-0.00026054	-1.5135e-07	0.0421	-1.2878e-09	7.2999e-06	0.3105	-0.00027969	5.7377e-07	-0.0085	-0.0143	-0.0017	-0.0017	0.8462	-0.6147	-0.1409	0.00012177	-0.00023965	5.7777e-07	-0.8711	-1.1164	-0.017	-0.0021	-4.2125e-11	0.1291	0.0203	0.2782	2.0238	-1.398	-0.4458	0.4458	-0.4826	0.4717	-1.7469
mckatC4	-0.3537	-0.0224	-0.0574	-6.5809e-05	0.0072	0.0079	3.8568e-06	2.5027e-08	0.1514	0.0454	-7.172e-18	-0.0093	3.5693e-05	-0.0133	-0.0079	-0.0043	-0.00026054	-1.5135e-07	0.0421	-1.2878e-09	7.2999e-06	0.3105	-0.00027969	5.7377e-07	-0.0085	-0.0143	-0.0017	-0.0017	0.8462	-0.6147	-0.1409	0.00012177	-0.00023965	5.7777e-07	-0.8711	-1.1164	-0.017	-0.0021	-4.223e-11	0.1291	0.0203	0.2782	2.0238	-1.398	-0.4458	0.4458	-0.4826	0.4717	-1.7469
mtpC16	-0.1227	-0.0079	0.003	3.4559e-06	-0.0019	-0.0021	-1.0395e-06	-6.7451e-09	-0.0891	-0.012	2.197e-18	0.0025	-9.6198e-06	0.0036	0.0021	0.0012	7.4415e-05	4.3229e-08	-0.0114	3.6782e-10	-1.9674e-06	0.2479	0.00015559	-1.5163e-07	-0.004	-0.0067	-0.00079489	-0.00078993	0.7655	-0.5602	0.0829	-0.022	0.0433	-2.4741e-07	0.8248	-0.9926	-0.0021	0.3788	7.6643e-09	-0.1223	0.0025	-0.2634	-0.6966	-0.3479	-0.1109	0.1109	-0.1201	0.489	-0.6998
mtpC14	-0.1245	-0.008	0.0019	2.1237e-06	-0.0017	-0.0019	-9.2969e-07	-6.0327e-09	-0.083	-0.0107	9.3886e-19	0.0022	-8.6038e-06	0.0032	0.0019	0.001	6.6839e-05	3.8828e-08	-0.0102	3.3038e-10	-1.7596e-06	0.2442	0.00014464	-1.3541e-07	-0.004	-0.0067	-0.00079589	-0.00079092	0.7517	-0.55	0.0773	-0.0211	0.0416	-2.2799e-07	0.7784	-0.9751	-0.0023	0.3633	7.3523e-09	-0.1154	0.0028	-0.2486	-0.6333	-0.3596	-0.1147	0.1147	-0.1241	0.4788	-0.7037
mtpC12	-0.1305	-0.0084	0.0003394	3.8899e-07	-0.0015	-0.0017	-8.0793e-07	-5.2426e-09	-0.0771	-0.0093	-1.3067e-17	0.002	-7.4769e-06	0.0028	0.0017	0.00090401	5.8513e-05	3.3991e-08	-0.0088	2.8922e-10	-1.5292e-06	0.2462	0.00013404	-1.1737e-07	-0.0041	-0.0069	-0.00081964	-0.00081452	0.7536	-0.5513	0.0718	-0.0204	0.0401	-2.0926e-07	0.739	-0.9778	-0.0027	0.3504	7.0907e-09	-0.1095	0.0032	-0.236	-0.5656	-0.3839	-0.1224	0.1224	-0.1325	0.4777	-0.725
mtpC10	-0.1235	-0.008	0.0025	2.8733e-06	-0.0018	-0.002	-9.913e-07	-6.4325e-09	-0.0868	-0.0114	-6.4104e-18	0.0024	-9.1739e-06	0.0034	0.002	0.0011	7.1091e-05	4.1298e-08	-0.0108	3.5139e-10	-1.8762e-06	0.2467	0.00015153	-1.4451e-07	-0.004	-0.0067	-0.00079581	-0.00079084	0.7539	-0.5518	0.0809	-0.0205	0.0404	-2.4763e-07	0.816	-0.9772	-0.0019	0.3525	7.1328e-09	-0.121	0.0023	-0.2606	-0.6681	-0.3403	-0.1085	0.1085	-0.1175	0.4784	-0.6717
Supplementary Table S18. Numerical values of the flux control coefficients for each of the reactions, or transport processes indicated in each of the matrix rows (2-115) by the activities in each matrix column (B-DP) plotted in Figure 4A in the main text.
The conditions used to generate this matrix of control coefficients correspond to 5mM Glucose and 10 mM PCoA. The key to the acronyms used in this table has been provided in Table 1 in the main text
[truncated: 70 more columns]

## Sheet: FCC_Glc8_PCA10
	GLUT4	HK	PFK	ALD	GAPD	PGK	ENOL	PK	LDH	G6PDH	P6GDH	R5PI	Ru5PE	RTAc	RTAc2	RTAl	ALDR1	SoDH	XyDH	FRUT	XyOHT	HydroATP	NDPcs	NTPcs	GNO_is	GPa	GPb	PGLM	Uni	NaCa	PyrC	PyrDH	PyrCb	CS	ACO	IDH	KGDH	SL	FH	MDH	AAT	CiC	CI_Resp	HNe	HSDH	CII_SDH	ETFH	O2ETF	ATPsynthase
GLUT4	0.9541	0.0581	0.0671	4.4065e-05	-9.0129e-06	-1.0954e-05	-1.5545e-08	-9.2629e-11	-1.0737e-05	-1.0228e-05	1.2526e-21	1.1656e-05	-4.7847e-08	1.7932e-05	1.1065e-05	4.0159e-06	2.9591e-07	2.6208e-10	-6.0892e-05	2.2391e-12	-1.1359e-08	-0.0841	1.5669e-07	-1.3238e-10	0.00043348	0.00083516	6.4016e-05	0.00018338	0.00027882	-0.00019251	9.4841e-06	-2.2566e-08	4.388e-08	-7.0128e-11	0.00021791	-0.00048799	-1.6363e-06	2.2974e-07	3.3821e-14	-3.3447e-05	1.9578e-06	-6.8632e-05	0.00012059	-0.00018238	-8.3395e-05	8.3404e-05	-7.4793e-05	7.8342e-05	-0.00026338
HK	0.9541	0.0581	0.0671	4.407e-05	-9.014e-06	-1.0955e-05	-1.5547e-08	-9.264e-11	-1.0739e-05	-1.023e-05	1.3786e-18	1.1658e-05	-4.7853e-08	1.7934e-05	1.1066e-05	4.0164e-06	-6.7106e-06	-5.9433e-09	-6.09e-05	-5.0777e-11	-1.1361e-08	-0.0841	1.5669e-07	-1.2805e-10	0.00043353	0.00083527	6.4024e-05	0.0001834	0.00027886	-0.00019254	9.4853e-06	-2.2569e-08	4.3885e-08	-7.0137e-11	0.00021794	-0.00048805	-1.6365e-06	2.2977e-07	3.3868e-14	-3.3451e-05	1.958e-06	-6.8641e-05	0.0001206	-0.00018241	-8.3406e-05	8.3415e-05	-7.4802e-05	7.8352e-05	-0.00026341
PFK	0.9201	0.056	0.0712	4.6754e-05	-0.00011223	-0.0001364	-1.9357e-07	-1.1534e-09	-9.4023e-06	-0.0025	-2.1972e-18	0.00014422	-5.9198e-07	0.00022186	0.0001369	4.9687e-05	-6.4721e-06	-5.7321e-09	-0.00075338	-4.8972e-11	-1.4054e-07	-0.0776	1.6196e-06	-3.173e-08	0.0086	0.0166	0.0013	0.0036	0.00025723	-0.00017761	8.305e-06	-2.0819e-08	4.0483e-08	-6.4699e-11	0.00020104	-0.0004502	-1.5096e-06	2.1195e-07	3.1209e-14	-3.0857e-05	1.8062e-06	-6.3319e-05	0.00011125	-0.00016826	-7.6938e-05	7.6947e-05	-6.9002e-05	7.2277e-05	-0.00024299
ALD	0.9204	0.056	0.0712	4.6769e-05	-0.00011227	-0.00013644	-1.9363e-07	-1.1538e-09	-9.4054e-06	-0.0025	1.8332e-19	0.00014426	-5.9218e-07	0.00022193	0.00013694	4.9703e-05	-6.4742e-06	-5.734e-09	-0.00075362	-4.8988e-11	-1.4058e-07	-0.0776	1.6201e-06	-3.1741e-08	0.0086	0.0166	0.0013	0.0036	0.00025732	-0.00017766	8.3077e-06	-2.0826e-08	4.0496e-08	-6.472e-11	0.0002011	-0.00045035	-1.5101e-06	2.1202e-07	3.1223e-14	-3.0867e-05	1.8068e-06	-6.3339e-05	0.00011129	-0.00016832	-7.6963e-05	7.6971e-05	-6.9024e-05	7.23e-05	-0.00024306
GAPD	0.9199	0.056	0.0709	4.6552e-05	-0.00013842	-0.00016823	-2.3873e-07	-1.4225e-09	-9.2869e-06	-0.0017	4.8494e-19	0.00017784	-7.3002e-07	0.00027359	0.00016882	6.1273e-05	-6.4712e-06	-5.7313e-09	-0.00092905	-4.8965e-11	-1.7331e-07	-0.0777	1.9912e-06	-2.2386e-08	0.0086	0.0166	0.0013	0.0036	0.00025753	-0.00017781	8.203e-06	-2.0843e-08	4.053e-08	-6.4773e-11	0.00020127	-0.00045072	-1.5113e-06	2.122e-07	3.1247e-14	-3.0893e-05	1.8083e-06	-6.3391e-05	0.00011138	-0.00016845	-7.7027e-05	7.7035e-05	-6.9081e-05	7.236e-05	-0.00024326
PGK	0.9199	0.056	0.0709	4.6552e-05	-0.00013842	-0.00016823	-2.3873e-07	-1.4225e-09	-9.2869e-06	-0.0017	-7.035e-19	0.00017784	-7.3002e-07	0.00027359	0.00016882	6.1273e-05	-6.4712e-06	-5.7313e-09	-0.00092905	-4.8965e-11	-1.7331e-07	-0.0777	1.9912e-06	-2.2386e-08	0.0086	0.0166	0.0013	0.0036	0.00025753	-0.00017781	8.203e-06	-2.0843e-08	4.053e-08	-6.4773e-11	0.00020127	-0.00045072	-1.5113e-06	2.122e-07	3.124e-14	-3.0893e-05	1.8083e-06	-6.3391e-05	0.00011138	-0.00016845	-7.7027e-05	7.7035e-05	-6.9081e-05	7.236e-05	-0.00024326
ENOL	0.9199	0.056	0.0709	4.6552e-05	-0.00013842	-0.00016823	-2.3873e-07	-1.4225e-09	-9.2869e-06	-0.0017	-1.0873e-19	0.00017784	-7.3002e-07	0.00027359	0.00016882	6.1273e-05	-6.4712e-06	-5.7313e-09	-0.00092905	-4.8965e-11	-1.7331e-07	-0.0777	1.9912e-06	-2.2386e-08	0.0086	0.0166	0.0013	0.0036	0.00025753	-0.00017781	8.203e-06	-2.0843e-08	4.053e-08	-6.4773e-11	0.00020127	-0.00045072	-1.5113e-06	2.122e-07	3.1234e-14	-3.0893e-05	1.8083e-06	-6.3391e-05	0.00011138	-0.00016845	-7.7027e-05	7.7035e-05	-6.9081e-05	7.236e-05	-0.00024326
PK	0.9199	0.056	0.0709	4.6552e-05	-0.00013842	-0.00016823	-2.3873e-07	-1.4226e-09	-9.2869e-06	-0.0017	-1.2971e-18	0.00017784	-7.3002e-07	0.00027359	0.00016882	6.1273e-05	-6.4712e-06	-5.7313e-09	-0.00092905	-4.8965e-11	-1.7331e-07	-0.0777	1.9912e-06	-2.2386e-08	0.0086	0.0166	0.0013	0.0036	0.00025753	-0.00017781	8.203e-06	-2.0843e-08	4.053e-08	-6.4773e-11	0.00020127	-0.00045072	-1.5113e-06	2.122e-07	3.1254e-14	-3.0893e-05	1.8083e-06	-6.3391e-05	0.00011138	-0.00016845	-7.7027e-05	7.7035e-05	-6.9081e-05	7.236e-05	-0.00024326
LDH	0.9225	0.0562	0.0711	4.6682e-05	-0.00013934	-0.00016935	-2.4033e-07	-1.432e-09	0.0011	-0.0017	7.0359e-22	0.00017903	-7.3489e-07	0.00027542	0.00016995	6.1681e-05	-6.4655e-06	-5.7262e-09	-0.00093525	-4.8922e-11	-1.7447e-07	-0.078	-6.3042e-07	-2.2493e-08	0.0086	0.0166	0.0013	0.0037	3.2911e-05	-2.2725e-05	-0.00094486	-3.7611e-09	7.3135e-09	-8.495e-12	2.607e-05	-5.7596e-05	-1.8939e-07	3.8291e-08	5.6263e-15	-4.0015e-06	2.266e-07	-8.211e-06	1.4073e-05	-2.1239e-05	-9.7117e-06	9.7127e-06	-8.7099e-06	9.3011e-06	-3.0003e-05
G6PDH	0.7063	0.043	-0.4892	-0.00032131	-0.00010845	-0.0001318	-1.8704e-07	-1.1145e-09	-3.7367e-05	0.9982	-3.0663e-19	0.00013867	-5.6924e-07	0.00021334	0.00013164	4.7778e-05	-5.0316e-06	-4.4563e-09	-0.00072443	-3.8072e-11	-1.3514e-07	-0.2955	1.6137e-06	1.2902e-05	0.0075	0.0145	0.0011	0.0032	0.00097974	-0.00067646	3.3005e-05	-7.9292e-08	1.5419e-07	-2.4642e-10	0.0007657	-0.0017	-5.7497e-06	8.0726e-07	1.1885e-13	-0.00011753	6.8795e-06	-0.00024117	0.00042373	-0.00064087	-0.00029304	0.00029307	-0.00026281	0.00027529	-0.00092548
P6GDH	0.7063	0.043	-0.4892	-0.00032131	-0.00010845	-0.0001318	-1.8704e-07	-1.1145e-09	-3.7367e-05	0.9982	1.1102e-16	0.00013867	-5.6924e-07	0.00021334	0.00013164	4.7778e-05	-5.0316e-06	-4.4563e-09	-0.00072443	-3.8072e-11	-1.3514e-07	-0.2955	1.6137e-06	1.2902e-05	0.0075	0.0145	0.0011	0.0032	0.00097974	-0.00067646	3.3005e-05	-7.9292e-08	1.5419e-07	-2.4642e-10	0.0007657	-0.0017	-5.7497e-06	8.0726e-07	1.1885e-13	-0.00011753	6.8795e-06	-0.00024117	0.00042373	-0.00064087	-0.00029304	0.00029307	-0.00026281	0.00027529	-0.00092548
R5PI	0.6249	0.038	-0.3851	-0.00025296	-0.0389	-0.0473	-6.7073e-05	-3.9967e-07	0.00016158	1.0681	-2.1164e-16	0.0499	-0.000205	0.0768	0.0474	0.0172	-5.0348e-06	-4.4592e-09	-0.2609	-3.8097e-11	-4.8668e-05	-0.2212	0.00055195	1.3806e-05	0.0065	0.0125	0.000961	0.0028	0.00069401	-0.00047918	-0.00014272	-5.636e-08	1.0959e-07	-1.7459e-10	0.00054245	-0.0012	-4.0722e-06	5.7379e-07	8.4498e-14	-8.3262e-05	4.8724e-06	-0.00017085	0.00030013	-0.00045392	-0.00020756	0.00020758	-0.00018615	0.00019501	-0.00065539
Ru5PE	0.7338	0.0447	-0.5242	-0.00034435	0.013	0.0158	2.2366e-05	1.3327e-07	-0.00010445	0.9746	-4.8382e-14	-0.0167	6.8363e-05	-0.0256	-0.0158	-0.0057	-5.0305e-06	-4.4553e-09	0.087	-3.8064e-11	1.623e-05	-0.3205	-0.00018395	1.2597e-05	0.0079	0.0152	0.0012	0.0033	0.0011	-0.00074298	9.2257e-05	-8.7025e-08	1.6922e-07	-2.7064e-10	0.00084098	-0.0019	-6.3153e-06	8.8598e-07	1.3373e-13	-0.00012908	7.5562e-06	-0.00026488	0.00046541	-0.00070391	-0.00032187	0.0003219	-0.00028867	0.00030235	-0.001
RTAc	0.6249	0.038	-0.3851	-0.00025296	-0.0389	-0.0473	-6.7073e-05	-3.9967e-07	0.00016158	1.0681	8.5136e-18	0.0499	-0.000205	0.0768	0.0474	0.0172	-5.0348e-06	-4.4592e-09	-0.2609	-3.8097e-11	-4.8668e-05	-0.2212	0.00055195	1.3806e-05	0.0065	0.0125	0.000961	0.0028	0.00069401	-0.00047918	-0.00014272	-5.636e-08	1.0959e-07	-1.7459e-10	0.00054245	-0.0012	-4.0722e-06	5.7379e-07	8.4468e-14	-8.3262e-05	4.8724e-06	-0.00017085	0.00030013	-0.00045392	-0.00020756	0.00020758	-0.00018615	0.00019501	-0.00065539
RTAc2	0.6249	0.038	-0.3851	-0.00025296	-0.0389	-0.0473	-6.7073e-05	-3.9967e-07	0.00016158	1.0681	8.5153e-18	0.0499	-0.000205	0.0768	0.0474	0.0172	-5.0348e-06	-4.4592e-09	-0.2609	-3.8097e-11	-4.8668e-05	-0.2212	0.00055195	1.3806e-05	0.0065	0.0125	0.000961	0.0028	0.00069401	-0.00047918	-0.00014272	-5.636e-08	1.0959e-07	-1.7459e-10	0.00054245	-0.0012	-4.0722e-06	5.7379e-07	8.4481e-14	-8.3262e-05	4.8724e-06	-0.00017085	0.00030013	-0.00045392	-0.00020756	0.00020758	-0.00018615	0.00019501	-0.00065539
RTAl	0.6249	0.038	-0.3851	-0.00025296	-0.0389	-0.0473	-6.7073e-05	-3.9967e-07	0.00016158	1.0681	-2.117e-16	0.0499	-0.000205	0.0768	0.0474	0.0172	-5.0348e-06	-4.4592e-09	-0.2609	-3.8097e-11	-4.8668e-05	-0.2212	0.00055195	1.3806e-05	0.0065	0.0125	0.000961	0.0028	0.00069401	-0.00047918	-0.00014272	-5.636e-08	1.0959e-07	-1.7459e-10	0.00054245	-0.0012	-4.0722e-06	5.7379e-07	8.4419e-14	-8.3262e-05	4.8724e-06	-0.00017085	0.00030013	-0.00045392	-0.00020756	0.00020758	-0.00018615	0.00019501	-0.00065539
ALDR1	0.777	-0.9834	-1.1359	-0.00074614	0.00015266	0.00018553	2.633e-07	1.5689e-09	0.00018243	0.0001741	5.4093e-19	-0.00019743	8.1042e-07	-0.00030372	-0.00018741	-6.802e-05	0.9991	0.00088487	0.001	7.5599e-06	1.924e-07	1.4237	-8.6625e-07	-6.1735e-07	-0.0073	-0.0141	-0.0011	-0.0031	-0.0047	0.0033	-0.00016113	3.8211e-07	-7.4302e-07	1.1875e-09	-0.0037	0.0083	2.7707e-05	-3.8902e-06	-5.7269e-13	0.00056636	-3.3152e-05	0.0012	-0.002	0.0031	0.0014	-0.0014	0.0013	-0.0013	0.0045
SoDH	0.777	-0.9834	-1.1359	-0.00074614	0.00015266	0.00018553	2.633e-07	1.5689e-09	0.00018243	0.0001741	-1.3282e-19	-0.00019743	8.1042e-07	-0.00030372	-0.00018741	-6.802e-05	0.9991	0.00088487	0.001	7.5599e-06	1.924e-07	1.4237	-8.6625e-07	-6.1735e-07	-0.0073	-0.0141	-0.0011	-0.0031	-0.0047	0.0033	-0.00016113	3.8211e-07	-7.4302e-07	1.1875e-09	-0.0037	0.0083	2.7707e-05	-3.8902e-06	-5.7273e-13	0.00056636	-3.3152e-05	0.0012	-0.002	0.0031	0.0014	-0.0014	0.0013	-0.0013	0.0045
XyDH	0.9592	0.0584	-0.8124	-0.00053362	0.1204	0.1463	0.0002076	1.237e-06	-0.00065538	0.7808	-8.4488e-17	-0.1546	0.0006345	-0.2378	-0.1467	-0.0533	-5.0215e-06	-4.4474e-09	0.8075	-3.7996e-11	0.00015063	-0.5261	-0.0017	1.0092e-05	0.0107	0.0207	0.0016	0.0045	0.0019	-0.0013	0.00057889	-1.5053e-07	2.9271e-07	-4.6956e-10	0.0015	-0.0033	-1.0961e-05	1.5325e-06	2.2563e-13	-0.00022398	1.3114e-05	-0.0004596	0.00080771	-0.0012	-0.0005586	0.00055866	-0.00050098	0.00052466	-0.0018
FRUT	0.777	-0.9834	-1.1359	-0.00074614	0.00015266	0.00018553	2.633e-07	1.5689e-09	0.00018243	0.0001741	-1.1857e-19	-0.00019743	8.1042e-07	-0.00030372	-0.00018741	-6.802e-05	0.9991	0.00088487	0.001	7.5599e-06	1.924e-07	1.4237	-8.6625e-07	-6.1735e-07	-0.0073	-0.0141	-0.0011	-0.0031	-0.0047	0.0033	-0.00016113	3.8211e-07	-7.4302e-07	1.1875e-09	-0.0037	0.0083	2.7707e-05	-3.8902e-06	-5.7273e-13	0.00056636	-3.3152e-05	0.0012	-0.002	0.0031	0.0014	-0.0014	0.0013	-0.0013	0.0045
XyOHT	0.9592	0.0584	-0.8124	-0.00053362	0.1204	0.1463	0.0002076	1.237e-06	-0.00065538	0.7808	2.949e-17	-0.1546	0.0006345	-0.2378	-0.1467	-0.0533	-5.0215e-06	-4.4474e-09	0.8075	-3.7996e-11	0.00015063	-0.5261	-0.0017	1.0092e-05	0.0107	0.0207	0.0016	0.0045	0.0019	-0.0013	0.00057889	-1.5053e-07	2.9271e-07	-4.6956e-10	0.0015	-0.0033	-1.0961e-05	1.5325e-06	2.2563e-13	-0.00022398	1.3114e-05	-0.0004596	0.00080771	-0.0012	-0.0005586	0.00055866	-0.00050098	0.00052466	-0.0018
HydroATP	0.8675	0.0528	0.0696	4.5715e-05	-0.00019795	-0.00024058	-3.4141e-07	-2.0344e-09	-0.00013638	-0.0021	-3.3274e-19	0.0002543	-1.0438e-06	0.00039121	0.00024139	8.7613e-05	-6.4055e-06	-5.6731e-09	-0.0013	-4.8468e-11	-2.4781e-07	-0.0711	3.1471e-06	-2.6743e-08	0.012	0.0232	0.0018	0.0051	0.0036	-0.0025	0.00012047	-2.8745e-07	5.5896e-07	-8.9333e-10	0.0028	-0.0062	-2.0844e-05	2.9265e-06	4.3086e-13	-0.00042606	2.4939e-05	-0.00087427	0.0015	-0.0023	-0.0011	0.0011	-0.00095275	0.00099796	-0.0034
NDPcs	0.1078	0.0054	0.1906	0.00012521	-0.025	-0.0304	-4.3092e-05	-2.5677e-07	-0.3438	-0.1624	-6.8192e-18	0.0321	-0.00013171	0.0494	0.0305	0.0111	0.0011	9.5824e-07	-0.1676	8.1867e-09	-3.1268e-05	0.0983	0.0012	-2.0992e-06	0.00057798	0.0011	8.5356e-05	0.00024451	0.0715	-0.0494	0.3036	-5.4375e-06	1.0573e-05	-1.7915e-08	0.0558	-0.1251	-0.00042082	5.5358e-05	8.1501e-12	-0.0086	0.0005035	-0.0176	0.031	-0.0469	-0.0214	0.0214	-0.0192	0.0201	-0.0679
NTPcs	0.7063	0.0437	-0.4887	-0.00032104	-0.0001089	-0.00013235	-1.8782e-07	-1.1192e-09	-3.1675e-05	0.9988	5.5547e-17	0.00013925	-5.7162e-07	0.00021423	0.00013219	4.7977e-05	-0.00064185	-5.6847e-07	-0.00072746	-4.8567e-09	-1.357e-07	-0.2966	1.605e-06	1.291e-05	0.0075	0.0145	0.0011	0.0032	0.00083437	-0.00057666	2.7978e-05	-1.7403e-07	3.3841e-07	-2.3678e-10	0.00069453	-0.0015	-4.414e-06	1.7718e-06	2.6085e-13	-0.0001066	5.2813e-06	-0.00021875	0.00012256	-0.00039311	-0.00017975	0.00017977	-0.00016121	0.00018854	-0.00056492
GNO_is	-0.2342	-0.0143	0.1474	9.6827e-05	3.7385e-05	4.5436e-05	6.448e-08	3.8422e-10	1.4385e-05	0.00060182	-4.7447e-20	-4.7832e-05	1.9634e-07	-7.3584e-05	-4.5405e-05	-1.6479e-05	1.6758e-06	1.4842e-09	0.00024987	1.268e-11	4.6612e-08	0.1136	-5.6073e-07	7.7776e-09	0.2834	0.546	0.0418	0.1199	-0.00037663	0.00026004	-1.2706e-05	3.0482e-08	-5.9273e-08	9.4729e-11	-0.00029435	0.00065917	2.2103e-06	-3.1033e-07	-4.5686e-14	4.518e-05	-2.6446e-06	9.2709e-05	-0.00016289	0.00024636	0.00011265	-0.00011266	0.00010103	-0.00010582	0.00035577
GPa	-0.0981	-0.006	0.0617	4.0561e-05	1.566e-05	1.9033e-05	2.701e-08	1.6095e-10	6.0257e-06	0.0002521	-1.5709e-19	-2.0036e-05	8.2247e-08	-3.0824e-05	-1.902e-05	-6.9032e-06	7.0199e-07	6.2172e-10	0.00010467	5.3117e-12	1.9526e-08	0.0476	-2.3489e-07	3.258e-09	0.3074	0.6643	-0.0257	0.0502	-0.00015777	0.00010893	-5.3224e-06	1.2769e-08	-2.4829e-08	3.9682e-11	-0.0001233	0.00027612	9.2588e-07	-1.3e-07	-1.9138e-14	1.8926e-05	-1.1078e-06	3.8835e-05	-6.8233e-05	0.0001032	4.7189e-05	-4.7194e-05	4.2321e-05	-4.433e-05	0.00014903
GPb	-2.0096	-0.1223	1.2649	0.00083089	0.00032081	0.0003899	5.5331e-07	3.2971e-09	0.00012344	0.0052	-8.4884e-19	-0.00041045	1.6848e-06	-0.00063143	-0.00038962	-0.00014141	1.438e-05	1.2736e-08	0.0021	1.0881e-10	3.9999e-07	0.9747	-4.8117e-06	6.6741e-08	-0.0306	-0.9984	0.9235	1.0287	-0.0032	0.0022	-0.00010903	2.6157e-07	-5.0863e-07	8.1289e-10	-0.0025	0.0057	1.8967e-05	-2.663e-06	-3.9204e-13	0.0003877	-2.2694e-05	0.00079555	-0.0014	0.0021	0.00096667	-0.00096677	0.00086695	-0.0009081	0.0031
PGLM	-0.2342	-0.0143	0.1474	9.6827e-05	3.7385e-05	4.5436e-05	6.448e-08	3.8422e-10	1.4385e-05	0.00060182	7.5313e-19	-4.7832e-05	1.9634e-07	-7.3584e-05	-4.5405e-05	-1.6479e-05	1.6758e-06	1.4842e-09	0.00024987	1.268e-11	4.6612e-08	0.1136	-5.6073e-07	7.7776e-09	0.2834	0.546	0.0418	0.1199	-0.00037663	0.00026004	-1.2706e-05	3.0482e-08	-5.9273e-08	9.4729e-11	-0.00029435	0.00065917	2.2103e-06	-3.1033e-07	-4.5715e-14	4.518e-05	-2.6446e-06	9.2709e-05	-0.00016289	0.00024636	0.00011265	-0.00011266	0.00010103	-0.00010582	0.00035577
Uni	0.0051	0.00030493	0.0012	7.5991e-07	-0.00010346	-0.00012574	-1.7844e-07	-1.0633e-09	-6.2184e-05	-0.00067649	-4.141e-20	0.00013287	-5.454e-07	0.0002044	0.00012612	4.5776e-05	4.3955e-06	3.8929e-09	-0.00069409	3.3259e-11	-1.2948e-07	-0.0068	1.6214e-06	-8.7469e-09	7.2348e-05	0.00013939	1.0684e-05	3.0606e-05	0.9649	0.0242	5.4926e-05	-5.5858e-05	0.00010862	5.1406e-10	-0.0142	0.0616	0.00035242	0.00056868	8.3726e-11	0.0022	-0.00042167	0.0045	-0.0235	0.0382	0.0175	-0.0175	0.0157	-0.0069	0.0552
NaCa	0.0051	0.00030493	0.0012	7.5991e-07	-0.00010346	-0.00012574	-1.7844e-07	-1.0633e-09	-6.2184e-05	-0.00067649	-1.4806e-19	0.00013287	-5.454e-07	0.0002044	0.00012612	4.5776e-05	4.3955e-06	3.8929e-09	-0.00069409	3.3259e-11	-1.2948e-07	-0.0068	1.6214e-06	-8.7469e-09	7.2348e-05	0.00013939	1.0684e-05	3.0606e-05	0.9649	0.0242	5.4926e-05	-5.5858e-05	0.00010862	5.1406e-10	-0.0142	0.0616	0.00035242	0.00056868	8.3726e-11	0.0022	-0.00042167	0.0045	-0.0235	0.0382	0.0175	-0.0175	0.0157	-0.0069	0.0552
PyrC	1.0172	0.062	0.0741	4.8657e-05	0.00042074	0.00051135	7.2567e-07	4.3241e-09	-1.1392	0.0018	-1.5394e-18	-0.00054023	2.2176e-06	-0.00083109	-0.00051282	-0.00018613	-3.189e-05	-2.8244e-08	0.0028	-2.4131e-10	5.2646e-07	-0.043	0.0028	2.3428e-08	0.0093	0.018	0.0014	0.004	0.2382	-0.1644	1.0062	-1.8117e-05	3.523e-05	-5.9673e-08	0.1858	-0.4168	-0.0014	0.00018445	2.7156e-11	-0.0285	0.0017	-0.0585	0.1032	-0.1561	-0.0714	0.0714	-0.064	0.0669	-0.2261
PyrCb	-0.0753	-0.0043	-0.0593	-3.8956e-05	0.0073	0.0089	1.2562e-05	7.4854e-08	-0.0216	0.0474	-4.641e-19	-0.0094	3.8395e-05	-0.0144	-0.0089	-0.0032	-0.00031423	-2.783e-07	0.0489	-2.3777e-09	9.1152e-06	0.1548	-5.0704e-05	6.1246e-07	-0.0013	-0.0025	-0.00018958	-0.00054305	1.0009	-0.6846	0.0191	0.00059773	-0.0012	1.083e-06	-1.6166	-1.7844	-0.022	-0.0061	-8.9595e-10	0.2481	0.0263	0.5092	1.9387	-1.6289	-0.7448	0.7449	-0.668	0.5742	-2.3701
CS	-0.0442	-0.0025	-0.0326	-2.1391e-05	0.004	0.0048	6.845e-06	4.0788e-08	-0.0108	0.0258	1.746e-18	-0.0051	2.0921e-05	-0.0078	-0.0048	-0.0018	-0.00017117	-1.516e-07	0.0266	-1.2952e-09	4.9668e-06	0.0873	-2.9887e-05	3.3376e-07	-0.00074013	-0.0014	-0.0001093	-0.0003131	0.5296	-0.3627	0.0096	0.00033313	-0.00064778	2.1249e-07	-0.0814	-0.9339	-0.0107	-0.0034	-4.9933e-10	0.0125	0.0128	0.0256	1.0594	-0.8822	-0.4034	0.4034	-0.3618	0.3095	-1.2836
ACO	-0.0315	-0.0018	-0.0216	-1.4213e-05	0.0026	0.0032	4.5087e-06	2.6866e-08	-0.0065	0.017	-1.0115e-18	-0.0034	1.3781e-05	-0.0052	-0.0032	-0.0012	-0.00011271	-9.9822e-08	0.0175	-8.5283e-10	3.2716e-06	0.0597	-2.138e-05	2.1987e-07	-0.00051801	-0.00099803	-7.65e-05	-0.00021914	0.337	-0.2312	0.0057	0.000225	-0.00043752	-1.4325e-07	0.5459	-0.5864	-0.0061	-0.0023	-3.3726e-10	-0.0838	0.0073	-0.172	0.7001	-0.577	-0.2638	0.2639	-0.2366	0.2013	-0.8397
IDH	-0.3874	-0.0235	-0.0436	-2.8611e-05	0.0018	0.0022	3.1006e-06	1.8476e-08	0.0168	0.012	6.0868e-19	-0.0023	9.477e-06	-0.0036	-0.0022	-0.00079543	-7.1265e-05	-6.3117e-08	0.0121	-5.3924e-10	2.2499e-06	0.4697	-6.6471e-05	1.5547e-07	-0.0053	-0.0103	-0.00078825	-0.0023	0.1966	-0.1686	-0.0148	0.00032294	-0.00062796	-1.1801e-08	0.1499	0.3469	-0.0033	-0.0033	-4.8405e-10	-0.023	0.004	-0.0472	0.4832	-0.2386	-0.1091	0.1091	-0.0979	0.0472	-0.3461
KGDH	-0.0317	-0.0018	-0.0217	-1.4249e-05	0.0026	0.0032	4.5194e-06	2.693e-08	-0.0065	0.017	-1.9733e-18	-0.0034	1.3813e-05	-0.0052	-0.0032	-0.0012	-0.00011298	-1.0006e-07	0.0176	-8.5485e-10	3.2794e-06	0.0599	-2.1439e-05	2.204e-07	-0.00051973	-0.001	-7.6753e-05	-0.00021986	0.3421	-0.236	0.0057	0.00022598	-0.00043943	-3.111e-07	0.5472	-0.5881	0.0041	-0.0023	-3.3872e-10	-0.084	-0.0049	-0.1723	0.7018	-0.5785	-0.2645	0.2646	-0.2372	0.2018	-0.8419
SL	-0.0317	-0.0018	-0.0217	-1.4249e-05	0.0026	0.0032	4.5194e-06	2.693e-08	-0.0065	0.017	-1.5818e-17	-0.0034	1.3813e-05	-0.0052	-0.0032	-0.0012	-0.00011298	-1.0006e-07	0.0176	-8.5485e-10	3.2794e-06	0.0599	-2.1439e-05	2.204e-07	-0.00051973	-0.001	-7.6753e-05	-0.00021986	0.3421	-0.236	0.0057	0.00022598	-0.00043943	-3.111e-07	0.5472	-0.5881	0.0041	-0.0023	-3.3873e-10	-0.084	-0.0049	-0.1723	0.7018	-0.5785	-0.2645	0.2646	-0.2372	0.2018	-0.8419
FH	-0.0317	-0.0018	-0.0217	-1.4249e-05	0.0026	0.0032	4.5194e-06	2.693e-08	-0.0065	0.017	1.7902e-18	-0.0034	1.3813e-05	-0.0052	-0.0032	-0.0012	-0.00011298	-1.0006e-07	0.0176	-8.5485e-10	3.2794e-06	0.0599	-2.1439e-05	2.204e-07	-0.00051973	-0.001	-7.6753e-05	-0.00021986	0.3421	-0.236	0.0057	0.00022598	-0.00043943	-3.111e-07	0.5472	-0.5881	0.0041	-0.0023	-3.3872e-10	-0.084	-0.0049	-0.1723	0.7018	-0.5785	-0.2645	0.2646	-0.2372	0.2018	-0.8419
MDH	-0.0317	-0.0018	-0.0217	-1.4249e-05	0.0026	0.0032	4.5194e-06	2.693e-08	-0.0065	0.017	-4.314e-19	-0.0034	1.3813e-05	-0.0052	-0.0032	-0.0012	-0.00011298	-1.0006e-07	0.0176	-8.5485e-10	3.2794e-06	0.0599	-2.1439e-05	2.204e-07	-0.00051973	-0.001	-7.6753e-05	-0.00021986	0.3421	-0.236	0.0057	0.00022598	-0.00043943	-3.111e-07	0.5472	-0.5881	0.0041	-0.0023	-3.3872e-10	-0.084	-0.0049	-0.1723	0.7018	-0.5785	-0.2645	0.2646	-0.2372	0.2018	-0.8419
AAT	-0.0225	-0.0013	-0.0172	-1.1322e-05	0.0021	0.0026	3.6393e-06	2.1686e-08	-0.0055	0.0137	-3.2005e-19	-0.0027	1.1123e-05	-0.0042	-0.0026	-0.0009336	-9.1024e-05	-8.0616e-08	0.0142	-6.8875e-10	2.6407e-06	0.0449	-1.6629e-05	1.7744e-07	-0.00037862	-0.00072947	-5.5915e-05	-0.00016017	-0.0772	0.1575	0.0048	0.00014548	-0.00028289	1.3498e-05	0.4465	-0.4442	-0.8321	-0.0015	-2.1806e-10	-0.0685	0.9956	-0.1406	0.5683	-0.454	-0.2076	0.2076	-0.1862	0.1634	-0.661
CiC	-0.0753	-0.0043	-0.0593	-3.8956e-05	0.0073	0.0089	1.2562e-05	7.4854e-08	-0.0216	0.0474	3.5892e-18	-0.0094	3.8395e-05	-0.0144	-0.0089	-0.0032	-0.00031423	-2.783e-07	0.0489	-2.3777e-09	9.1152e-06	0.1548	-5.0704e-05	6.1246e-07	-0.0013	-0.0025	-0.00018958	-0.00054305	1.0009	-0.6846	0.0191	0.00059773	-0.0012	1.083e-06	-1.6166	-1.7844	-0.022	-0.0061	-8.9595e-10	0.2481	0.0263	0.5092	1.9387	-1.6289	-0.7448	0.7449	-0.668	0.5742	-2.3701
CI_Resp	-0.0091	-0.00059701	0.0057	3.7714e-06	-0.00090156	-0.0011	-1.555e-06	-9.2657e-09	-0.0592	-0.0058	-1.8461e-19	0.0012	-4.7527e-06	0.0018	0.0011	0.0003989	3.9427e-05	3.4919e-08	-0.006	2.9833e-10	-1.1283e-06	0.0693	0.00015729	-7.5592e-08	-0.00035453	-0.00068305	-5.2357e-05	-0.00014998	0.3367	-0.2314	0.0523	0.00021393	-0.000416	-1.1526e-07	0.3357	-0.5856	-0.0021	-0.0022	-3.2067e-10	-0.0515	0.0025	-0.1057	0.6726	-0.5578	-0.255	0.2551	-0.2287	0.1952	-0.8116
HNe	-0.0197	-0.0013	0.0084	5.4855e-06	-0.0014	-0.0017	-2.3657e-06	-1.4097e-08	-0.0611	-0.0089	5.3778e-18	0.0018	-7.2307e-06	0.0027	0.0017	0.00060689	5.9986e-05	5.3127e-08	-0.0092	4.5389e-10	-1.7166e-06	0.0819	0.00016877	-1.1494e-07	-0.00049921	-0.0009618	-7.3723e-05	-0.00021118	0.3759	-0.2558	0.054	0.0019	-0.0036	5.9623e-08	0.0908	-0.6544	-0.0061	-0.0191	-2.8093e-09	-0.0139	0.0072	-0.0286	-0.4725	-0.2309	-0.5628	0.5629	-0.5048	0.2107	-1.7846
HSDH	-0.0317	-0.0018	-0.0217	-1.425e-05	0.0026	0.0032	4.5199e-06	2.6933e-08	-0.0065	0.017	3.7934e-18	-0.0034	1.3815e-05	-0.0052	-0.0032	-0.0012	-0.00011299	-1.0007e-07	0.0176	-8.5494e-10	3.2797e-06	0.0599	-2.145e-05	2.2042e-07	-0.00051977	-0.001	-7.676e-05	-0.00021988	0.3421	-0.236	0.0057	0.00022612	-0.00043971	-3.1195e-07	0.5472	-0.5882	0.0041	-0.0023	-3.3894e-10	-0.084	-0.0049	-0.1723	0.7018	-0.5786	0.7354	-0.7355	-0.2373	0.2018	-0.842
CII_SDH	-0.0317	-0.0018	-0.0217	-1.4249e-05	0.0026	0.0032	4.5194e-06	2.693e-08	-0.0065	0.017	1.4124e-18	-0.0034	1.3813e-05	-0.0052	-0.0032	-0.0012	-0.00011298	-1.0006e-07	0.0176	-8.5485e-10	3.2794e-06	0.0599	-2.1439e-05	2.204e-07	-0.00051973	-0.001	-7.6753e-05	-0.00021986	0.3421	-0.236	0.0057	0.00022598	-0.00043943	-3.111e-07	0.5472	-0.5881	0.0041	-0.0023	-3.3872e-10	-0.084	-0.0049	-0.1723	0.7018	-0.5785	-0.2645	0.2646	-0.2372	0.2018	-0.8419
ETFH	0.0313	0.002	-0.0089	-5.8445e-06	0.0016	0.0019	2.7633e-06	1.6466e-08	0.1574	0.0104	-9.9003e-19	-0.0021	8.4458e-06	-0.0032	-0.002	-0.00070888	-7.0504e-05	-6.2442e-08	0.0107	-5.3348e-10	2.0051e-06	-0.1971	-0.00040715	1.3416e-07	0.0011	0.002	0.00015592	0.00044664	-0.9237	0.6382	-0.139	-0.0042	0.0082	5.3094e-07	-1.2311	1.6046	0.0011	0.0429	6.3231e-09	0.189	-0.0013	0.3877	0.6441	0.7886	0.3606	-0.3606	1.3234	-0.6614	1.1133
O2ETF	-0.2941	-0.0175	-0.084	-5.5151e-05	0.0084	0.0102	1.4449e-05	8.6097e-08	0.2026	0.0547	-3.1424e-19	-0.0108	4.4162e-05	-0.0166	-0.0102	-0.0037	-0.00035862	-3.1762e-07	0.0562	-2.7136e-09	1.0484e-05	0.1925	-0.00061361	7.0688e-07	-0.0034	-0.0066	-0.00050293	-0.0014	1.0934	-0.7482	-0.1789	0.00070831	-0.0014	7.4459e-07	-0.8026	-1.9367	-0.0235	-0.0072	-1.0617e-09	0.1232	0.0281	0.2528	2.2358	-1.8537	-0.8476	0.8477	-0.7602	0.6491	-2.6975
ATPsynthase	-0.0107	-0.00063951	-0.0026	-1.7099e-06	0.00023967	0.00029128	4.1336e-07	2.4631e-09	-0.0038	0.0016	-2.1626e-18	-0.00030779	1.2634e-06	-0.0004735	-0.00029217	-0.00010604	-1.0188e-05	-9.0229e-09	0.0016	-7.7087e-11	2.9994e-07	0.0185	5.8381e-06	2.025e-08	-0.00016873	-0.00032508	-2.4918e-05	-7.1379e-05	0.0988	-0.0679	0.0033	-4.7572e-06	9.2506e-06	6.8031e-08	-0.0748	-0.1758	-0.0021	4.8432e-05	7.1305e-12	0.0115	0.0025	0.0236	0.051	-0.0704	-0.0322	0.0322	-0.0289	0.0296	-0.1018
Hu	-0.0129	-0.00077398	-0.0033	-2.1701e-06	0.00031291	0.0003803	5.3969e-07	3.2159e-09	0.0018	0.002	-2.2445e-18	-0.00040185	1.6495e-06	-0.00061821	-0.00038146	-0.00013845	-1.3342e-05	-1.1816e-08	0.0021	-1.0095e-10	3.9161e-07	0.0157	-8.8799e-06	2.6426e-08	-0.00017828	-0.00034348	-2.6328e-05	-7.5417e-05	0.0838	-0.0573	-0.0016	0.00020419	-0.00039706	1.1667e-07	-0.1587	-0.1505	-0.0028	-0.0021	-3.0607e-10	0.0244	0.0033	0.05	0.0752	-0.1154	-0.0528	0.0528	-0.0473	0.0153	-1.3335
ANT	-0.01	-0.00060307	-0.0021	-1.3895e-06	0.00018012	0.00021892	3.1067e-07	1.8512e-09	-0.0033	0.0012	5.9926e-19	-0.00023132	9.4955e-07	-0.00035587	-0.00021959	-7.9698e-05	-7.6206e-06	-6.7493e-09	0.0012	-5.7663e-11	2.2543e-07	0.0168	5.404e-06	1.5243e-08	-0.00015642	-0.00030137	-2.31e-05	-6.6171e-05	0.0843	-0.0582	0.0029	-6.8228e-06	1.3267e-05	-2.1204e-08	0.0659	-0.1475	-0.00049474	6.9462e-05	1.0226e-11	-0.0101	0.00059195	-0.0208	0.0365	-0.0551	-0.0252	0.0252	-0.0226	0.0237	-0.0796
leak	0.00011548	6.6666e-06	6.4308e-05	4.2242e-08	-8.0417e-06	-9.7735e-06	-1.387e-08	-8.2647e-11	-0.0015	-5.2333e-05	-1.695e-20	1.0327e-05	-4.2393e-08	1.5888e-05	9.8034e-06	3.5581e-06	3.5166e-07	3.1145e-10	-5.395e-05	2.6609e-12	-1.0064e-08	0.0014	3.8072e-06	-6.7653e-10	-4.5316e-06	-8.7308e-06	-6.6923e-07	-1.917e-06	0.0077	-0.0053	0.0013	-5.0881e-05	9.8939e-05	-9.0375e-09	0.0173	-0.0133	8.0205e-05	0.000518	7.6266e-11	-0.0027	-9.5965e-05	-0.0055	-0.0038	0.0081	0.0037	-0.0037	0.0033	0.0047	0.0115
PiC	-0.01	-0.00060307	-0.0021	-1.3895e-06	0.00018012	0.00021892	3.1067e-07	1.8512e-09	-0.0033	0.0012	-3.3806e-20	-0.00023132	9.4955e-07	-0.00035587	-0.00021959	-7.9698e-05	-7.6206e-06	-6.7493e-09	0.0012	-5.7663e-11	2.2543e-07	0.0168	5.404e-06	1.5243e-08	-0.00015642	-0.00030137	-2.31e-05	-6.6171e-05	0.0843	-0.0582	0.0029	-6.8228e-06	1.3267e-05	-2.1204e-08	0.0659	-0.1475	-0.00049474	6.9462e-05	1.0227e-11	-0.0101	0.00059195	-0.0208	0.0365	-0.0551	-0.0252	0.0252	-0.0226	0.0237	-0.0796
IMAC	0.0049	0.00029661	0.0011	7.4488e-07	-0.00010185	-0.00012379	-1.7567e-07	-1.0468e-09	-0.00017814	-0.00066592	-3.9081e-21	0.0001308	-5.3692e-07	0.00020122	0.00012416	4.5065e-05	4.3286e-06	3.8337e-09	-0.00068331	3.2753e-11	-1.2747e-07	-0.0065	1.8817e-06	-8.6104e-09	6.992e-05	0.00013471	1.0326e-05	2.9579e-05	-0.0336	0.0231	0.00015735	-5.614e-05	0.00010917	3.2794e-10	-0.0133	0.0589	0.00033938	0.00057155	8.415e-11	0.002	-0.00040606	0.0042	-0.0185	0.0348	0.0159	-0.0159	0.0143	-0.0055	0.0502
trROS	-0.0012	-7.45e-05	-0.00018966	-1.2458e-07	1.2268e-05	1.491e-05	2.116e-08	1.2608e-10	-0.0012	8.0784e-05	-2.5628e-20	-1.5755e-05	6.4673e-08	-2.4238e-05	-1.4956e-05	-5.4282e-06	-5.0605e-07	-4.4819e-10	8.2306e-05	-3.8291e-12	1.5354e-08	0.0029	2.858e-06	1.0447e-09	-2.2509e-05	-4.3367e-05	-3.3241e-06	-9.522e-06	0.0151	-0.0103	0.0011	-5.6637e-06	1.1013e-05	-1.9639e-09	0.009	-0.0263	-0.00012266	5.766e-05	8.4893e-12	-0.0014	0.00014676	-0.0028	0.0523	-0.0347	-0.0159	0.0159	-0.0142	0.0151	-0.0507
MnSOD	-0.0501	-0.003	-0.0101	-6.6471e-06	0.00083932	0.001	1.4476e-06	8.626e-09	-0.017	0.0055	-7.1056e-19	-0.0011	4.4246e-06	-0.0017	-0.001	-0.00037137	-3.5447e-05	-3.1394e-08	0.0056	-2.6821e-10	1.0504e-06	0.0843	2.9522e-05	7.1065e-08	-0.00078182	-0.0015	-0.00011546	-0.00033074	0.4378	-0.3006	0.015	0.00028124	-0.00054689	-3.0795e-08	0.2171	-0.765	-0.004	-0.0029	-4.2156e-10	-0.0333	0.0048	-0.0684	0.884	-0.7325	-0.335	0.335	-0.3004	0.2563	-1.0659
CuZnSOD	-0.0012	-7.45e-05	-0.00018966	-1.2458e-07	1.2268e-05	1.491e-05	2.116e-08	1.2608e-10	-0.0012	8.0784e-05	1.0963e-21	-1.5755e-05	6.4673e-08	-2.4238e-05	-1.4956e-05	-5.4282e-06	-5.0605e-07	-4.4819e-10	8.2306e-05	-3.8291e-12	1.5354e-08	0.0029	2.858e-06	1.0447e-09	-2.2509e-05	-4.3367e-05	-3.3241e-06	-9.522e-06	0.0151	-0.0103	0.0011	-5.6637e-06	1.1013e-05	-1.9639e-09	0.009	-0.0263	-0.00012266	5.766e-05	8.4893e-12	-0.0014	0.00014676	-0.0028	0.0523	-0.0347	-0.0159	0.0159	-0.0142	0.0151	-0.0507
GPXm	-0.05	-0.003	-0.0101	-6.6352e-06	0.00083747	0.001	1.4444e-06	8.607e-09	-0.0171	0.0055	1.6078e-19	-0.0011	4.4148e-06	-0.0017	-0.001	-0.00037055	-3.5367e-05	-3.1323e-08	0.0056	-2.6761e-10	1.0481e-06	0.0843	2.9874e-05	7.0915e-08	-0.00078146	-0.0015	-0.00011541	-0.00033059	0.4384	-0.301	0.0151	0.00027994	-0.00054436	-3.125e-08	0.2181	-0.7662	-0.004	-0.0029	-4.1961e-10	-0.0335	0.0048	-0.0687	0.883	-0.7329	-0.3351	0.3352	-0.3006	0.2567	-1.0665
GRm	0.0449	0.0027	0.0149	9.7636e-06	-0.0016	-0.0019	-2.7561e-06	-1.6423e-08	-0.1506	-0.0104	4.1013e-19	0.0021	-8.4238e-06	0.0032	0.0019	0.00070703	6.8984e-05	6.1096e-08	-0.0107	5.2198e-10	-1.9998e-06	0.096	0.00039044	-1.3517e-07	2.7921e-05	5.3794e-05	4.1234e-06	1.1812e-05	0.8315	-0.5688	0.133	-0.0013	0.0025	-5.0161e-07	1.1794	-1.5553	-0.0014	0.0129	1.8949e-09	-0.181	0.0017	-0.3715	-0.6258	-0.7388	-0.3378	0.3379	-0.303	0.5014	-1.0821
GPX	-0.0403	-0.0024	-0.0081	-5.3447e-06	0.00067418	0.00081938	1.1628e-06	6.9288e-09	-0.0138	0.0044	8.2056e-20	-0.00086582	3.5541e-06	-0.0013	-0.00082188	-0.0002983	-2.847e-05	-2.5215e-08	0.0045	-2.1542e-10	8.4374e-07	0.068	2.4193e-05	5.7084e-08	-0.00063019	-0.0012	-9.3067e-05	-0.00026659	0.3534	-0.2426	0.0122	0.00022397	-0.00043551	-2.5032e-08	0.1755	-0.6175	-0.0032	-0.0023	-3.3571e-10	-0.0269	0.0039	-0.0553	0.7179	-0.5932	-0.2712	0.2713	-0.2433	0.2081	-0.8632
GR	-0.0002422	-1.4567e-05	-4.89e-05	-3.2121e-08	4.0515e-06	4.924e-06	6.9878e-09	4.1639e-11	-8.3105e-05	2.6536e-05	1.3796e-21	-5.2031e-06	2.1358e-08	-8.0044e-06	-4.9391e-06	-1.7926e-06	-1.7109e-07	-1.5153e-10	2.7181e-05	-1.2946e-12	5.0704e-09	0.0004087	1.4539e-07	-5.0602e-09	-3.7871e-06	-7.2964e-06	-5.5928e-07	-1.6021e-06	0.0021	-0.0015	7.3406e-05	1.3459e-06	-2.6172e-06	-1.5043e-10	0.0011	-0.0037	-1.9339e-05	-1.3702e-05	-2.0174e-12	-0.00016189	2.3139e-05	-0.00033219	0.0043	-0.0036	-0.0016	0.0016	-0.0015	0.0013	-0.0052
GRXm	0.0601	0.0036	0.0189	1.2389e-05	-0.002	-0.0024	-3.4285e-06	-2.0429e-08	-0.172	-0.013	1.3561e-18	0.0026	-1.0479e-05	0.0039	0.0024	0.00087953	8.5689e-05	7.5891e-08	-0.0133	6.4838e-10	-2.4877e-06	0.0979	0.00044816	-1.6816e-07	0.00015749	0.00030342	2.3258e-05	6.6623e-05	0.8944	-0.6117	0.1519	-0.0015	0.0029	-5.7691e-07	1.3333	-1.6817	-0.001	0.0154	2.2654e-09	-0.2046	0.0012	-0.4199	-0.8674	-0.7397	-0.3383	0.3383	-0.3034	0.5406	-1.0846
GRX	5.3648e-07	3.2272e-08	1.0487e-07	6.8889e-11	-8.9104e-09	-1.0829e-08	-1.5368e-11	-9.1578e-14	1.8276e-07	-5.2914e-08	1.7902e-22	1.1443e-08	-4.6972e-11	1.7604e-08	1.0862e-08	3.9425e-09	3.7276e-10	3.3014e-13	-5.9778e-08	2.8206e-15	-1.1151e-11	-9.0041e-07	-3.1972e-10	-5.4368e-09	8.3694e-09	1.6125e-08	1.236e-09	3.5406e-09	-4.6701e-06	3.2066e-06	-1.6143e-07	-2.9598e-09	5.7555e-09	3.3081e-13	-2.3195e-06	8.1605e-06	4.253e-08	3.0133e-08	4.4366e-15	3.5602e-07	-5.0886e-08	7.3054e-07	-9.4879e-06	7.8393e-06	3.5846e-06	-3.5849e-06	3.2148e-06	-2.7506e-06	1.1408e-05
TxPXm	-0.0501	-0.003	-0.0101	-6.6473e-06	0.00083934	0.001	1.4477e-06	8.6263e-09	-0.017	0.0055	-1.1682e-19	-0.0011	4.4247e-06	-0.0017	-0.001	-0.00037138	-3.5448e-05	-3.1395e-08	0.0056	-2.6822e-10	1.0504e-06	0.0843	2.9517e-05	7.1067e-08	-0.00078182	-0.0015	-0.00011546	-0.00033074	0.4378	-0.3006	0.015	0.00028126	-0.00054692	-3.0788e-08	0.2171	-0.765	-0.004	-0.0029	-4.2159e-10	-0.0333	0.0048	-0.0684	0.884	-0.7325	-0.335	0.335	-0.3004	0.2563	-1.0659
TxPX	-0.0403	-0.0024	-0.0081	-5.3447e-06	0.00067418	0.00081938	1.1628e-06	6.9288e-09	-0.0138	0.0044	8.4116e-20	-0.00086582	3.5541e-06	-0.0013	-0.00082188	-0.0002983	-2.847e-05	-2.5215e-08	0.0045	-2.1542e-10	8.4374e-07	0.068	2.4193e-05	5.7084e-08	-0.00063019	-0.0012	-9.3067e-05	-0.00026659	0.3534	-0.2426	0.0122	0.00022397	-0.00043551	-2.5032e-08	0.1755	-0.6175	-0.0032	-0.0023	-3.3571e-10	-0.0269	0.0039	-0.0553	0.7179	-0.5932	-0.2712	0.2713	-0.2433	0.2081	-0.8632
TxRm	-0.0501	-0.003	-0.0101	-6.6473e-06	0.00083934	0.001	1.4477e-06	8.6263e-09	-0.017	0.0055	8.2547e-19	-0.0011	4.4247e-06	-0.0017	-0.001	-0.00037138	-3.5448e-05	-3.1395e-08	0.0056	-2.6822e-10	1.0504e-06	0.0843	2.9517e-05	7.1067e-08	-0.00078182	-0.0015	-0.00011546	-0.00033074	0.4378	-0.3006	0.015	0.00028126	-0.00054692	-3.0788e-08	0.2171	-0.765	-0.004	-0.0029	-4.2159e-10	-0.0333	0.0048	-0.0684	0.884	-0.7325	-0.335	0.335	-0.3004	0.2563	-1.0659
TxR	-0.0403	-0.0024	-0.0081	-5.3447e-06	0.00067418	0.00081938	1.1628e-06	6.9288e-09	-0.0138	0.0044	8.5029e-20	-0.00086582	3.5541e-06	-0.0013	-0.00082188	-0.0002983	-2.847e-05	-2.5215e-08	0.0045	-2.1542e-10	8.4374e-07	0.068	2.4193e-05	5.7084e-08	-0.00063019	-0.0012	-9.3067e-05	-0.00026659	0.3534	-0.2426	0.0122	0.00022397	-0.00043551	-2.5032e-08	0.1755	-0.6175	-0.0032	-0.0023	-3.3571e-10	-0.0269	0.0039	-0.0553	0.7179	-0.5932	-0.2712	0.2713	-0.2433	0.2081	-0.8632
H2O2em	-0.0501	-0.003	-0.0101	-6.6493e-06	0.0008396	0.001	1.4481e-06	8.6289e-09	-0.017	0.0055	3.4198e-19	-0.0011	4.4261e-06	-0.0017	-0.001	-0.00037149	-3.5458e-05	-3.1404e-08	0.0056	-2.683e-10	1.0508e-06	0.0843	2.9525e-05	7.1088e-08	-0.00078205	-0.0015	-0.00011549	-0.00033084	0.4379	-0.3007	0.015	0.00028135	-0.0005471	-3.0796e-08	0.2171	-0.7652	-0.004	-0.0029	-4.2172e-10	-0.0333	0.0048	-0.0684	0.8843	-0.7327	-0.3351	0.3351	-0.3005	0.2564	-1.0662
Cat	-0.0403	-0.0024	-0.0081	-5.3447e-06	0.00067418	0.00081938	1.1628e-06	6.9288e-09	-0.0138	0.0044	1.1607e-19	-0.00086582	3.5541e-06	-0.0013	-0.00082188	-0.0002983	-2.847e-05	-2.5215e-08	0.0045	-2.1542e-10	8.4374e-07	0.068	2.4193e-05	5.7084e-08	-0.00063019	-0.0012	-9.3067e-05	-0.00026659	0.3534	-0.2426	0.0122	0.00022397	-0.00043551	-2.5032e-08	0.1755	-0.6175	-0.0032	-0.0023	-3.3571e-10	-0.0269	0.0039	-0.0553	0.7179	-0.5932	-0.2712	0.2713	-0.2433	0.2081	-0.8632
PSSGm	0.0601	0.0036	0.0189	1.2389e-05	-0.002	-0.0024	-3.4285e-06	-2.0429e-08	-0.172	-0.013	1.3948e-18	0.0026	-1.0479e-05	0.0039	0.0024	0.00087953	8.5689e-05	7.5891e-08	-0.0133	6.4838e-10	-2.4877e-06	0.0979	0.00044816	-1.6816e-07	0.00015749	0.00030342	2.3258e-05	6.6623e-05	0.8944	-0.6117	0.1519	-0.0015	0.0029	-5.7691e-07	1.3333	-1.6817	-0.001	0.0154	2.2654e-09	-0.2046	0.0012	-0.4199	-0.8674	-0.7397	-0.3383	0.3383	-0.3034	0.5406	-1.0846
PSSGi	5.3648e-07	3.2272e-08	1.0487e-07	6.8889e-11	-8.9104e-09	-1.0829e-08	-1.5368e-11	-9.1575e-14	1.8276e-07	-5.2914e-08	1.9045e-24	1.1443e-08	-4.6972e-11	1.7604e-08	1.0862e-08	3.9425e-09	3.7276e-10	3.3014e-13	-5.9778e-08	2.8206e-15	-1.1151e-11	-9.0041e-07	-3.1972e-10	-5.4368e-09	8.3694e-09	1.6125e-08	1.236e-09	3.5406e-09	-4.6701e-06	3.2066e-06	-1.6143e-07	-2.9598e-09	5.7555e-09	3.3081e-13	-2.3195e-06	8.1605e-06	4.253e-08	3.0133e-08	4.4366e-15	3.5602e-07	-5.0886e-08	7.3054e-07	-9.4879e-06	7.8393e-06	3.5846e-06	-3.5849e-06	3.2148e-06	-2.7506e-06	1.1408e-05
Cpt1C16	-0.2941	-0.0175	-0.084	-5.5151e-05	0.0084	0.0102	1.4449e-05	8.6097e-08	0.2026	0.0547	-3.6088e-18	-0.0108	4.4162e-05	-0.0166	-0.0102	-0.0037	-0.00035862	-3.1762e-07	0.0562	-2.7136e-09	1.0484e-05	0.1925	-0.00061361	7.0688e-07	-0.0034	-0.0066	-0.00050293	-0.0014	1.0934	-0.7482	-0.1789	0.00070831	-0.0014	7.4459e-07	-0.8026	-1.9367	-0.0235	-0.0072	-1.0617e-09	0.1232	0.0281	0.2528	2.2358	-1.8537	-0.8476	0.8477	-0.7602	0.6491	-2.6975
CactC16	-0.2941	-0.0175	-0.084	-5.5151e-05	0.0084	0.0102	1.4449e-05	8.6097e-08	0.2026	0.0547	-3.5908e-18	-0.0108	4.4162e-05	-0.0166	-0.0102	-0.0037	-0.00035862	-3.1762e-07	0.0562	-2.7136e-09	1.0484e-05	0.1925	-0.00061361	7.0688e-07	-0.0034	-0.0066	-0.00050293	-0.0014	1.0934	-0.7482	-0.1789	0.00070831	-0.0014	7.4459e-07	-0.8026	-1.9367	-0.0235	-0.0072	-1.0617e-09	0.1232	0.0281	0.2528	2.2358	-1.8537	-0.8476	0.8477	-0.7602	0.6491	-2.6975
Cpt2C16	-0.2941	-0.0175	-0.084	-5.5151e-05	0.0084	0.0102	1.4449e-05	8.6179e-08	0.2026	0.0547	5.0636e-14	-0.0108	4.4162e-05	-0.0166	-0.0102	-0.0037	-0.00035862	-3.1762e-07	0.0562	-2.7136e-09	1.0484e-05	0.1925	-0.00061361	7.0688e-07	-0.0034	-0.0066	-0.00050293	-0.0014	1.0934	-0.7482	-0.1789	0.00070831	-0.0014	7.446e-07	-0.8026	-1.9367	-0.0235	-0.0072	-1.0612e-09	0.1232	0.0281	0.2528	2.2358	-1.8537	-0.8476	0.8477	-0.7602	0.6491	-2.6975
vlcadC16	-0.3792	-0.0227	-0.086	-5.652e-05	0.0077	0.0094	1.327e-05	7.8868e-08	0.0376	0.0503	-7.2786e-15	-0.0099	4.0559e-05	-0.0152	-0.0094	-0.0034	-0.00032697	-2.8959e-07	0.0516	-2.4741e-09	9.629e-06	0.4691	-0.00020112	6.505e-07	-0.0053	-0.0101	-0.00077668	-0.0022	2.4294	-1.6701	-0.0332	0.0053	-0.0103	2.0242e-07	0.6082	-4.2639	-0.0287	-0.0524	-7.696e-09	-0.0934	0.0343	-0.1916	1.7812	-3.1473	-1.4391	1.4393	-1.2907	1.4286	-4.5442
vlcadC14	-0.3685	-0.0221	-0.0858	-5.6348e-05	0.0078	0.0095	1.3419e-05	7.9971e-08	0.0584	0.0509	-7.7878e-15	-0.01	4.1013e-05	-0.0154	-0.0095	-0.0034	-0.00033096	-2.9312e-07	0.0522	-2.5043e-09	9.7367e-06	0.4342	-0.00025309	6.576e-07	-0.005	-0.0097	-0.00074219	-0.0021	2.2611	-1.5539	-0.0516	0.0047	-0.0092	2.7074e-07	0.4304	-3.9707	-0.028	-0.0467	-6.8713e-09	-0.0661	0.0335	-0.1356	1.8385	-2.9843	-1.3646	1.3647	-1.2238	1.3304	-4.3115
vlcadC12	-0.2278	-0.0137	-0.048	-3.1535e-05	0.0041	0.005	7.0828e-06	4.205e-08	-0.0156	0.0269	-1.7104e-13	-0.0053	2.1648e-05	-0.0081	-0.005	-0.0018	-0.00017395	-1.5406e-07	0.0275	-1.3163e-09	5.1393e-06	0.3196	-2.0339e-05	3.4749e-07	-0.0033	-0.0064	-0.00048851	-0.0014	1.6314	-1.1223	0.0137	0.0041	-0.008	-1.2071e-08	0.651	-2.8593	-0.0168	-0.0473	-6.9614e-09	-0.0999	0.0202	-0.205	0.8867	-2.0136	-0.9207	0.9208	-0.8257	0.9568	-2.8963
lcadC16	-0.2888	-0.0172	-0.0838	-5.5066e-05	0.0084	0.0102	1.4523e-05	8.591e-08	0.2128	0.0549	3.7164e-14	-0.0108	4.4386e-05	-0.0166	-0.0103	-0.0037	-0.00036059	-3.1936e-07	0.0565	-2.7285e-09	1.0537e-05	0.1753	-0.00063925	7.1038e-07	-0.0033	-0.0063	-0.00048592	-0.0014	1.0104	-0.6909	-0.188	0.00042343	-0.00082338	7.783e-07	-0.8903	-1.792	-0.0231	-0.0044	-6.3451e-10	0.1367	0.0277	0.2804	2.2641	-1.7733	-0.8109	0.8109	-0.7272	0.6006	-2.5827
lcadC14	-0.278	-0.0165	-0.0836	-5.4893e-05	0.0085	0.0103	1.4671e-05	8.7449e-08	0.2336	0.0555	-1.0311e-15	-0.0109	4.484e-05	-0.0168	-0.0104	-0.0038	-0.00036458	-3.2289e-07	0.0571	-2.7587e-09	1.0645e-05	0.1404	-0.00069123	7.1749e-07	-0.0031	-0.0059	-0.00045142	-0.0013	0.842	-0.5748	-0.2063	-0.00015397	0.00029939	8.466e-07	-1.0681	-1.4988	-0.0225	0.0013	1.9051e-10	0.1639	0.0269	0.3364	2.3214	-1.6103	-0.7363	0.7364	-0.6604	0.5024	-2.35
lcadC12	-0.1374	-0.0081	-0.0458	-3.0081e-05	0.0048	0.0059	8.3345e-06	4.9697e-08	0.1596	0.0315	-1.0206e-13	-0.0062	2.5475e-05	-0.0095	-0.0059	-0.0021	-0.00020757	-1.8384e-07	0.0324	-1.5706e-09	6.0478e-06	0.0258	-0.00045847	4.0738e-07	-0.0013	-0.0026	-0.00019774	-0.00056644	0.2124	-0.1432	-0.141	-0.00073421	0.0014	5.6376e-07	-0.8475	-0.3874	-0.0113	0.00068913	1.0784e-10	0.1301	0.0135	0.2669	1.3696	-0.6396	-0.2924	0.2925	-0.2623	0.1289	-0.9348
lcadC10	-0.1353	-0.008	-0.0452	-2.9712e-05	0.0048	0.0058	8.2393e-06	4.899e-08	0.1584	0.0311	4.92e-14	-0.0061	2.5183e-05	-0.0094	-0.0058	-0.0021	-0.00020521	-1.8175e-07	0.032	-1.5527e-09	5.9786e-06	0.0243	-0.00045468	4.0271e-07	-0.0013	-0.0025	-0.00019417	-0.00055621	0.2041	-0.1375	-0.1399	-0.0007393	0.0014	5.5914e-07	-0.8432	-0.3727	-0.0111	0.00064513	9.6071e-11	0.1294	0.0133	0.2656	1.3551	-0.6261	-0.2863	0.2863	-0.2568	0.1239	-0.9151
lcadC8	-0.1347	-0.008	-0.0451	-2.9612e-05	0.0048	0.0058	8.2146e-06	5.0137e-08	0.1582	0.0311	1.1857e-13	-0.0061	2.5108e-05	-0.0094	-0.0058	-0.0021	-0.0002046	-1.8121e-07	0.032	-1.5482e-09	5.9608e-06	0.0236	-0.00045406	4.0151e-07	-0.0013	-0.0025	-0.00019295	-0.00055272	0.2005	-0.135	-0.1398	-0.00074501	0.0014	5.5835e-07	-0.8433	-0.3665	-0.0111	0.00067614	8.98e-11	0.1294	0.0132	0.2656	1.3516	-0.6213	-0.2841	0.2841	-0.2548	0.1219	-0.9081
mcadC12	-0.2968	-0.0177	-0.0847	-5.5627e-05	0.0084	0.0103	1.457e-05	8.6917e-08	0.204	0.0551	9.1644e-14	-0.0108	4.4534e-05	-0.0167	-0.0103	-0.0037	-0.00036163	-3.2029e-07	0.0567	-2.7364e-09	1.0572e-05	0.1947	-0.00061807	7.1282e-07	-0.0034	-0.0066	-0.0005078	-0.0015	1.1055	-0.7565	-0.1802	0.0007195	-0.0014	7.5002e-07	-0.8068	-1.958	-0.0237	-0.0072	-1.0475e-09	0.1238	0.0283	0.2541	2.2541	-1.8724	-0.8561	0.8562	-0.7678	0.6563	-2.7246
mcadC10	-0.2947	-0.0176	-0.0841	-5.5258e-05	0.0084	0.0102	1.4475e-05	8.6254e-08	0.2027	0.0548	-1.1999e-14	-0.0108	4.4242e-05	-0.0166	-0.0102	-0.0037	-0.00035927	-3.1819e-07	0.0563	-2.7185e-09	1.0503e-05	0.1932	-0.00061428	7.0816e-07	-0.0034	-0.0066	-0.00050423	-0.0014	1.0972	-0.7508	-0.1791	0.00071441	-0.0014	7.4538e-07	-0.8025	-1.9433	-0.0235	-0.0072	-1.0717e-09	0.1232	0.0281	0.2527	2.2396	-1.8589	-0.85	0.8501	-0.7623	0.6513	-2.705
VmcadC8	-0.2941	-0.0175	-0.084	-5.5158e-05	0.0084	0.0102	1.445e-05	8.7031e-08	0.2026	0.0547	1.3108e-13	-0.0108	4.4167e-05	-0.0166	-0.0102	-0.0037	-0.00035866	-3.1766e-07	0.0562	-2.7139e-09	1.0485e-05	0.1925	-0.00061365	7.0696e-07	-0.0034	-0.0066	-0.00050302	-0.0014	1.0937	-0.7484	-0.1789	0.00070869	-0.0014	7.4461e-07	-0.8026	-1.9371	-0.0235	-0.0072	-1.0806e-09	0.1232	0.0281	0.2528	2.2361	-1.854	-0.8478	0.8479	-0.7603	0.6492	-2.6979
mcadC6	-0.294	-0.0175	-0.0839	-5.5125e-05	0.0084	0.0102	1.4441e-05	8.568e-08	0.2024	0.0546	-1.8569e-13	-0.0108	4.4138e-05	-0.0165	-0.0102	-0.0037	-0.00035843	-3.1745e-07	0.0562	-2.7121e-09	1.0479e-05	0.1926	-0.00061305	7.065e-07	-0.0034	-0.0066	-0.00050286	-0.0014	1.0937	-0.7484	-0.1787	0.00071578	-0.0014	7.4384e-07	-0.8013	-1.9371	-0.0234	-0.0073	-1.0961e-09	0.123	0.0281	0.2524	2.2345	-1.8535	-0.8475	0.8476	-0.7601	0.6492	-2.6972
mcadC4	-0.2747	-0.0164	-0.0752	-4.9413e-05	0.0074	0.009	1.2721e-05	8.0576e-08	0.1579	0.0482	-1.6906e-12	-0.0095	3.8892e-05	-0.0146	-0.009	-0.0033	-0.00031548	-2.7941e-07	0.0495	-2.3871e-09	9.233e-06	0.2107	-0.00049027	6.227e-07	-0.0033	-0.0064	-0.00048774	-0.0014	1.1503	-0.7882	-0.1394	0.0024	-0.0046	5.8413e-07	-0.5188	-2.0318	-0.0214	-0.0237	-3.5104e-09	0.0796	0.0256	0.1634	1.9331	-1.8149	-0.8299	0.83	-0.7443	0.6794	-2.6279
scadC6	-0.3137	-0.0187	-0.0928	-6.0984e-05	0.0094	0.0114	1.6202e-05	9.5943e-08	0.248	0.0613	-7.9247e-14	-0.0121	4.9521e-05	-0.0186	-0.0115	-0.0042	-0.00040248	-3.5647e-07	0.063	-3.0455e-09	1.1756e-05	0.174	-0.000739	7.9246e-07	-0.0035	-0.0068	-0.00051838	-0.0015	1.0356	-0.7076	-0.2191	-0.00097213	0.0019	9.0756e-07	-1.0912	-1.84	-0.0255	0.0096	1.4091e-09	0.1675	0.0306	0.3437	2.5436	-1.8932	-0.8657	0.8658	-0.7764	0.6182	-2.7682
scadC4	-0.2945	-0.0176	-0.0841	-5.5272e-05	0.0084	0.0102	1.4482e-05	9.0464e-08	0.2035	0.0548	-1.1534e-12	-0.0108	4.4274e-05	-0.0166	-0.0102	-0.0037	-0.00035954	-3.1843e-07	0.0563	-2.7205e-09	1.0511e-05	0.1921	-0.00061622	7.0866e-07	-0.0034	-0.0066	-0.00050325	-0.0014	1.0922	-0.7474	-0.1798	0.00067334	-0.0013	7.4802e-07	-0.8086	-1.9347	-0.0235	-0.0069	-1.0139e-09	0.1241	0.0281	0.2547	2.2423	-1.8545	-0.848	0.8481	-0.7605	0.6484	-2.6989
crotC16	-0.1398	-0.0084	-0.029	-1.9051e-05	0.0025	0.003	4.2318e-06	2.5216e-08	-0.0212	0.0161	6.0261e-19	-0.0032	1.2934e-05	-0.0048	-0.003	-0.0011	-0.00010383	-9.1959e-08	0.0165	-7.8565e-10	3.0707e-06	0.2081	1.6798e-05	2.0767e-07	-0.0021	-0.004	-0.00030671	-0.00087859	1.1869	-0.8159	0.0187	-0.0075	0.0147	4.7115e-09	0.4737	-2.083	-0.0131	0.0798	1.1754e-08	-0.0727	0.0156	-0.1492	0.4902	-1.4943	-0.6833	0.6833	-0.6128	0.7119	-2.2339
crotC14	-0.1431	-0.0086	-0.0307	-2.0151e-05	0.0027	0.0032	4.5712e-06	2.7239e-08	-0.0107	0.0173	-4.1717e-18	-0.0034	1.3972e-05	-0.0052	-0.0032	-0.0012	-0.00011234	-9.9492e-08	0.0178	-8.5002e-10	3.3169e-06	0.2021	-1.1603e-05	2.2423e-07	-0.0021	-0.004	-0.00030761	-0.00088116	1.1485	-0.7893	0.0094	-0.0067	0.013	3.6219e-08	0.4048	-2.0163	-0.0131	0.0711	1.0469e-08	-0.0621	0.0157	-0.1275	0.5549	-1.4658	-0.6702	0.6703	-0.6011	0.6882	-2.1862
crotC12	-0.1393	-0.0084	-0.028	-1.8366e-05	0.0023	0.0028	3.992e-06	2.3787e-08	-0.0295	0.0152	-2.0742e-18	-0.003	1.2201e-05	-0.0046	-0.0028	-0.001	-9.7786e-05	-8.6605e-08	0.0155	-7.3991e-10	2.8966e-06	0.2155	3.9132e-05	1.9598e-07	-0.0021	-0.004	-0.00031027	-0.00088877	1.2088	-0.8311	0.026	-0.0065	0.0125	-2.7554e-08	0.5335	-2.1203	-0.0127	0.0697	1.0255e-08	-0.0819	0.0152	-0.168	0.4453	-1.4981	-0.685	0.6851	-0.6144	0.7232	-2.2318
crotC10	-0.0929	-0.0057	-0.0091	-5.9666e-06	0.00020385	0.00024776	3.516e-07	2.0951e-09	-0.1199	0.0014	1.461e-19	-0.00026181	1.0747e-06	-0.00040276	-0.00024852	-9.02e-05	-6.8166e-06	-6.0372e-09	0.0014	-5.1579e-11	2.5513e-07	0.2431	0.00028994	1.8215e-08	-0.0018	-0.0035	-0.00026464	-0.00075807	1.3367	-0.9206	0.1059	-0.008	0.0156	-3.3003e-07	1.087	-2.337	-0.0094	0.0879	1.2935e-08	-0.1668	0.0112	-0.3424	-0.1948	-1.4595	-0.6674	0.6674	-0.5985	0.7994	-2.1872
crotC6	-0.2941	-0.0175	-0.084	-5.5151e-05	0.0084	0.0102	1.4449e-05	8.6097e-08	0.2026	0.0547	7.6018e-17	-0.0108	4.4162e-05	-0.0166	-0.0102	-0.0037	-0.00035862	-3.1762e-07	0.0562	-2.7136e-09	1.0484e-05	0.1925	-0.00061361	7.0688e-07	-0.0034	-0.0066	-0.00050293	-0.0014	1.0934	-0.7482	-0.1789	0.00070831	-0.0014	7.4459e-07	-0.8026	-1.9367	-0.0235	-0.0072	-1.0617e-09	0.1232	0.0281	0.2528	2.2358	-1.8537	-0.8476	0.8477	-0.7602	0.6491	-2.6975
crotC4	-0.2941	-0.0175	-0.084	-5.5151e-05	0.0084	0.0102	1.4449e-05	8.6098e-08	0.2026	0.0547	7.3319e-16	-0.0108	4.4162e-05	-0.0166	-0.0102	-0.0037	-0.00035862	-3.1762e-07	0.0562	-2.7136e-09	1.0484e-05	0.1925	-0.00061361	7.0688e-07	-0.0034	-0.0066	-0.00050293	-0.0014	1.0934	-0.7482	-0.1789	0.00070831	-0.0014	7.4459e-07	-0.8026	-1.9367	-0.0235	-0.0072	-1.0617e-09	0.1232	0.0281	0.2528	2.2358	-1.8537	-0.8476	0.8477	-0.7602	0.6491	-2.6975
VmschadC16	-0.1398	-0.0084	-0.029	-1.9051e-05	0.0025	0.003	4.2318e-06	2.5215e-08	-0.0212	0.0161	7.9017e-16	-0.0032	1.2934e-05	-0.0048	-0.003	-0.0011	-0.00010383	-9.1959e-08	0.0165	-7.8565e-10	3.0707e-06	0.2081	1.6798e-05	2.0767e-07	-0.0021	-0.004	-0.00030671	-0.00087859	1.1869	-0.8159	0.0187	-0.0075	0.0147	4.7115e-09	0.4737	-2.083	-0.0131	0.0798	1.1754e-08	-0.0727	0.0156	-0.1492	0.4902	-1.4943	-0.6833	0.6833	-0.6128	0.7119	-2.2339
mschadC14	-0.1431	-0.0086	-0.0307	-2.0151e-05	0.0027	0.0032	4.5712e-06	2.7239e-08	-0.0107	0.0173	3.4492e-16	-0.0034	1.3972e-05	-0.0052	-0.0032	-0.0012	-0.00011234	-9.9492e-08	0.0178	-8.5002e-10	3.3169e-06	0.2021	-1.1603e-05	2.2423e-07	-0.0021	-0.004	-0.00030761	-0.00088116	1.1485	-0.7893	0.0094	-0.0067	0.013	3.6219e-08	0.4048	-2.0163	-0.0131	0.0711	1.0469e-08	-0.0621	0.0157	-0.1275	0.5549	-1.4658	-0.6702	0.6703	-0.6011	0.6882	-2.1862
mschadC12	-0.1393	-0.0084	-0.028	-1.8366e-05	0.0023	0.0028	3.992e-06	2.3787e-08	-0.0295	0.0152	1.1929e-16	-0.003	1.2201e-05	-0.0046	-0.0028	-0.001	-9.7786e-05	-8.6605e-08	0.0155	-7.3991e-10	2.8966e-06	0.2155	3.9132e-05	1.9598e-07	-0.0021	-0.004	-0.00031027	-0.00088877	1.2088	-0.8311	0.026	-0.0065	0.0125	-2.7554e-08	0.5335	-2.1203	-0.0127	0.0697	1.0255e-08	-0.0819	0.0152	-0.168	0.4453	-1.4981	-0.685	0.6851	-0.6144	0.7232	-2.2318
mschadC10	-0.0929	-0.0057	-0.0091	-5.9666e-06	0.00020385	0.00024776	3.516e-07	2.0949e-09	-0.1199	0.0014	3.019e-16	-0.00026181	1.0747e-06	-0.00040276	-0.00024852	-9.02e-05	-6.8166e-06	-6.0372e-09	0.0014	-5.1579e-11	2.5513e-07	0.2431	0.00028994	1.8215e-08	-0.0018	-0.0035	-0.00026464	-0.00075807	1.3367	-0.9206	0.1059	-0.008	0.0156	-3.3003e-07	1.087	-2.337	-0.0094	0.0879	1.2935e-08	-0.1668	0.0112	-0.3424	-0.1948	-1.4595	-0.6674	0.6674	-0.5985	0.7994	-2.1872
mschadC6	-0.2941	-0.0175	-0.084	-5.5151e-05	0.0084	0.0102	1.4449e-05	8.61e-08	0.2026	0.0547	7.3389e-15	-0.0108	4.4162e-05	-0.0166	-0.0102	-0.0037	-0.00035862	-3.1762e-07	0.0562	-2.7136e-09	1.0484e-05	0.1925	-0.00061361	7.0688e-07	-0.0034	-0.0066	-0.00050293	-0.0014	1.0934	-0.7482	-0.1789	0.00070831	-0.0014	7.4459e-07	-0.8026	-1.9367	-0.0235	-0.0072	-1.0619e-09	0.1232	0.0281	0.2528	2.2358	-1.8537	-0.8476	0.8477	-0.7602	0.6491	-2.6975
mschadC4	-0.2941	-0.0175	-0.084	-5.5151e-05	0.0084	0.0102	1.4449e-05	8.607e-08	0.2026	0.0547	1.2505e-14	-0.0108	4.4162e-05	-0.0166	-0.0102	-0.0037	-0.00035862	-3.1762e-07	0.0562	-2.7136e-09	1.0484e-05	0.1925	-0.00061361	7.0688e-07	-0.0034	-0.0066	-0.00050293	-0.0014	1.0934	-0.7482	-0.1789	0.00070831	-0.0014	7.4459e-07	-0.8026	-1.9367	-0.0235	-0.0072	-1.0617e-09	0.1232	0.0281	0.2528	2.2358	-1.8537	-0.8476	0.8477	-0.7602	0.6491	-2.6975
mckatC16	-0.1398	-0.0084	-0.029	-1.9051e-05	0.0025	0.003	4.2318e-06	2.5217e-08	-0.0212	0.0161	6.0316e-16	-0.0032	1.2934e-05	-0.0048	-0.003	-0.0011	-0.00010383	-9.1959e-08	0.0165	-7.8565e-10	3.0707e-06	0.2081	1.6798e-05	2.0767e-07	-0.0021	-0.004	-0.00030671	-0.00087859	1.1869	-0.8159	0.0187	-0.0075	0.0147	4.7115e-09	0.4737	-2.083	-0.0131	0.0798	1.1754e-08	-0.0727	0.0156	-0.1492	0.4902	-1.4943	-0.6833	0.6833	-0.6128	0.7119	-2.2339
mckatC14	-0.1431	-0.0086	-0.0307	-2.0151e-05	0.0027	0.0032	4.5712e-06	2.7238e-08	-0.0107	0.0173	-4.9854e-17	-0.0034	1.3972e-05	-0.0052	-0.0032	-0.0012	-0.00011234	-9.9492e-08	0.0178	-8.5002e-10	3.3169e-06	0.2021	-1.1603e-05	2.2423e-07	-0.0021	-0.004	-0.00030761	-0.00088116	1.1485	-0.7893	0.0094	-0.0067	0.013	3.6219e-08	0.4048	-2.0163	-0.0131	0.0711	1.0469e-08	-0.0621	0.0157	-0.1275	0.5549	-1.4658	-0.6702	0.6703	-0.6011	0.6882	-2.1862
mckatC12	-0.1393	-0.0084	-0.028	-1.8366e-05	0.0023	0.0028	3.992e-06	2.3787e-08	-0.0295	0.0152	-7.763e-17	-0.003	1.2201e-05	-0.0046	-0.0028	-0.001	-9.7786e-05	-8.6605e-08	0.0155	-7.3991e-10	2.8966e-06	0.2155	3.9132e-05	1.9598e-07	-0.0021	-0.004	-0.00031027	-0.00088877	1.2088	-0.8311	0.026	-0.0065	0.0125	-2.7554e-08	0.5335	-2.1203	-0.0127	0.0697	1.0255e-08	-0.0819	0.0152	-0.168	0.4453	-1.4981	-0.685	0.6851	-0.6144	0.7232	-2.2318
mckatC10	-0.0929	-0.0057	-0.0091	-5.9666e-06	0.00020385	0.00024776	3.516e-07	2.0945e-09	-0.1199	0.0014	-6.9298e-16	-0.00026181	1.0747e-06	-0.00040276	-0.00024852	-9.02e-05	-6.8166e-06	-6.0372e-09	0.0014	-5.1579e-11	2.5513e-07	0.2431	0.00028994	1.8215e-08	-0.0018	-0.0035	-0.00026464	-0.00075807	1.3367	-0.9206	0.1059	-0.008	0.0156	-3.3003e-07	1.087	-2.337	-0.0094	0.0879	1.2935e-08	-0.1668	0.0112	-0.3424	-0.1948	-1.4595	-0.6674	0.6674	-0.5985	0.7994	-2.1872
mckatC6	-0.2941	-0.0175	-0.084	-5.5151e-05	0.0084	0.0102	1.4449e-05	8.6076e-08	0.2026	0.0547	7.2141e-15	-0.0108	4.4162e-05	-0.0166	-0.0102	-0.0037	-0.00035862	-3.1762e-07	0.0562	-2.7136e-09	1.0484e-05	0.1925	-0.00061361	7.0688e-07	-0.0034	-0.0066	-0.00050293	-0.0014	1.0934	-0.7482	-0.1789	0.00070831	-0.0014	7.4459e-07	-0.8026	-1.9367	-0.0235	-0.0072	-1.0614e-09	0.1232	0.0281	0.2528	2.2358	-1.8537	-0.8476	0.8477	-0.7602	0.6491	-2.6975
mckatC4	-0.2941	-0.0175	-0.084	-5.5151e-05	0.0084	0.0102	1.4449e-05	8.61e-08	0.2026	0.0547	1.5649e-15	-0.0108	4.4162e-05	-0.0166	-0.0102	-0.0037	-0.00035862	-3.1762e-07	0.0562	-2.7136e-09	1.0484e-05	0.1925	-0.00061361	7.0688e-07	-0.0034	-0.0066	-0.00050293	-0.0014	1.0934	-0.7482	-0.1789	0.00070831	-0.0014	7.4459e-07	-0.8026	-1.9367	-0.0235	-0.0072	-1.0619e-09	0.1232	0.0281	0.2528	2.2358	-1.8537	-0.8476	0.8477	-0.7602	0.6491	-2.6975
mtpC16	-0.0516	-0.0032	0.0024	1.6069e-06	-0.00093623	-0.0011	-1.6148e-06	-9.6219e-09	-0.1492	-0.006	1.3915e-19	0.0012	-4.9354e-06	0.0018	0.0011	0.00041424	4.1971e-05	3.7172e-08	-0.0063	3.1758e-10	-1.1717e-06	0.217	0.00037754	-7.7999e-08	-0.0013	-0.0025	-0.00019443	-0.00055694	1.2404	-0.8545	0.1318	-0.0123	0.0239	-4.1867e-07	1.2041	-2.1667	-0.0071	0.1296	1.9088e-08	-0.1848	0.0085	-0.3792	-0.5087	-1.2886	-0.5892	0.5893	-0.5284	0.7478	-1.9686
mtpC14	-0.0376	-0.0024	0.0066	4.313e-06	-0.0014	-0.0016	-2.333e-06	-1.3902e-08	-0.1597	-0.0088	-4.5307e-19	0.0017	-7.1306e-06	0.0027	0.0016	0.00059849	5.981e-05	5.2972e-08	-0.0091	4.5257e-10	-1.6928e-06	0.2087	0.00040918	-1.1313e-07	-0.0012	-0.0022	-0.00017109	-0.00049008	1.187	-0.818	0.1411	-0.0118	0.023	-4.5891e-07	1.2488	-2.0719	-0.0059	0.1258	1.8528e-08	-0.1917	0.0071	-0.3933	-0.6201	-1.1947	-0.5463	0.5463	-0.4899	0.7155	-1.8289
Supplementary Table S19. Numerical values of the flux control coefficients for each of the reactions, or transport processes indicated in each of the matrix rows (2-109) by the activities in each matrix column (B-DP) plotted in Figure 4B in the main text.
The conditions used to generate this matrix of control coefficients correspond to 8mM Glucose and 10 mM PCoA. The key to the acronyms used in this table has been provided in Table 1 in the main text
[truncated: 70 more columns]

## Sheet: FCC_Glc9_PCA10
	GLUT4	HK	PFK	ALD	GAPD	PGK	ENOL	PK	LDH	G6PDH	P6GDH	R5PI	Ru5PE	RTAc	RTAc2	RTAl	ALDR1	SoDH	XyDH	FRUT	XyOHT	HydroATP	NDPcs	NTPcs	GNO_is	GPa	GPb	PGLM	Uni	NaCa	PyrC	PyrDH	PyrCb	CS	ACO	IDH	KGDH	SL	FH	MDH	AAT	CiC	CI_Resp	HNe	HSDH	CII_SDH	ETFH	O2ETF	ATPsynthase
GLUT4	0.9563	0.0572	0.0811	3.9809e-05	-1.0311e-05	-1.2962e-05	-2.6918e-08	-1.578e-10	-2.9161e-05	-1.0931e-05	3.1969e-20	1.3044e-05	-5.5414e-08	2.1118e-05	1.3232e-05	4.2592e-06	2.794e-07	2.7387e-10	-7.3833e-05	2.3428e-12	-1.4212e-08	-0.0996	2.8373e-07	-1.3731e-10	0.00040743	0.00084498	4.6049e-05	0.00022789	0.00035848	-0.00024397	2.5308e-05	-7.1966e-08	1.3953e-07	-1.2446e-10	0.00033148	-0.0006602	-1.9969e-06	5.5509e-07	1.3486e-13	-5.1525e-05	2.389e-06	-0.00010401	5.5268e-05	-0.00027724	-0.0001333	0.00013332	-0.00011019	0.00012162	-0.00040674
HK	0.9563	0.0572	0.0811	3.9814e-05	-1.0312e-05	-1.2964e-05	-2.6922e-08	-1.5782e-10	-2.9165e-05	-1.0932e-05	-1.3418e-18	1.3046e-05	-5.5421e-08	2.112e-05	1.3234e-05	4.2598e-06	-6.5644e-06	-6.4345e-09	-7.3842e-05	-5.5044e-11	-1.4213e-08	-0.0996	2.8375e-07	-1.3272e-10	0.00040748	0.00084509	4.6055e-05	0.00022792	0.00035853	-0.00024401	2.5311e-05	-7.1975e-08	1.3955e-07	-1.2448e-10	0.00033153	-0.00066028	-1.9971e-06	5.5516e-07	1.3485e-13	-5.1532e-05	2.3893e-06	-0.00010402	5.5275e-05	-0.00027727	-0.00013332	0.00013333	-0.0001102	0.00012164	-0.00040679
PFK	0.924	0.0553	0.0867	4.2526e-05	-0.00010807	-0.00013586	-2.8214e-07	-1.654e-09	-2.6374e-05	-0.0024	4.3152e-19	0.00013577	-5.7679e-07	0.00021981	0.00013773	4.4334e-05	-6.3441e-06	-6.2186e-09	-0.00076851	-5.3197e-11	-1.4793e-07	-0.0924	2.1912e-06	-2.9789e-08	0.007	0.0144	0.00078623	0.0039	0.00033246	-0.00022627	2.2889e-05	-6.6743e-08	1.294e-07	-1.1543e-10	0.00030743	-0.00061228	-1.852e-06	5.1482e-07	1.2507e-13	-4.7786e-05	2.2156e-06	-9.6463e-05	5.1257e-05	-0.00025712	-0.00012363	0.00012364	-0.00010219	0.00011279	-0.00037722
ALD	0.9244	0.0553	0.0867	4.2545e-05	-0.00010812	-0.00013592	-2.8226e-07	-1.6547e-09	-2.6386e-05	-0.0024	-7.1546e-19	0.00013583	-5.7704e-07	0.00021991	0.00013779	4.4353e-05	-6.3469e-06	-6.2213e-09	-0.00076884	-5.322e-11	-1.4799e-07	-0.0924	2.1922e-06	-2.9802e-08	0.007	0.0144	0.00078657	0.0039	0.00033261	-0.00022637	2.2899e-05	-6.6773e-08	1.2946e-07	-1.1548e-10	0.00030756	-0.00061255	-1.8528e-06	5.1504e-07	1.2513e-13	-4.7807e-05	2.2166e-06	-9.6505e-05	5.128e-05	-0.00025723	-0.00012368	0.00012369	-0.00010223	0.00011284	-0.00037739
GAPD	0.9238	0.0553	0.0863	4.2374e-05	-0.00013294	-0.00016714	-3.4708e-07	-2.0347e-09	-2.6221e-05	-0.0017	2.9084e-19	0.000167	-7.0945e-07	0.00027037	0.00016941	5.453e-05	-6.3433e-06	-6.2178e-09	-0.00094526	-5.319e-11	-1.8195e-07	-0.0925	2.678e-06	-2.1024e-08	0.007	0.0144	0.00078609	0.0039	0.00033267	-0.00022641	2.2756e-05	-6.6784e-08	1.2948e-07	-1.155e-10	0.00030761	-0.00061266	-1.8531e-06	5.1513e-07	1.2513e-13	-4.7815e-05	2.217e-06	-9.6522e-05	5.1288e-05	-0.00025727	-0.0001237	0.00012372	-0.00010225	0.00011286	-0.00037745
PGK	0.9238	0.0553	0.0863	4.2374e-05	-0.00013294	-0.00016714	-3.4708e-07	-2.0347e-09	-2.6221e-05	-0.0017	3.4406e-19	0.000167	-7.0945e-07	0.00027037	0.00016941	5.453e-05	-6.3433e-06	-6.2178e-09	-0.00094526	-5.319e-11	-1.8195e-07	-0.0925	2.678e-06	-2.1024e-08	0.007	0.0144	0.00078609	0.0039	0.00033267	-0.00022641	2.2756e-05	-6.6784e-08	1.2948e-07	-1.155e-10	0.00030761	-0.00061266	-1.8531e-06	5.1513e-07	1.2514e-13	-4.7815e-05	2.217e-06	-9.6522e-05	5.1288e-05	-0.00025727	-0.0001237	0.00012372	-0.00010225	0.00011286	-0.00037745
ENOL	0.9238	0.0553	0.0863	4.2374e-05	-0.00013294	-0.00016714	-3.4708e-07	-2.0347e-09	-2.6221e-05	-0.0017	-2.3121e-19	0.000167	-7.0945e-07	0.00027037	0.00016941	5.453e-05	-6.3433e-06	-6.2178e-09	-0.00094526	-5.319e-11	-1.8195e-07	-0.0925	2.678e-06	-2.1024e-08	0.007	0.0144	0.00078609	0.0039	0.00033267	-0.00022641	2.2756e-05	-6.6784e-08	1.2948e-07	-1.155e-10	0.00030761	-0.00061266	-1.8531e-06	5.1513e-07	1.2514e-13	-4.7815e-05	2.217e-06	-9.6522e-05	5.1288e-05	-0.00025727	-0.0001237	0.00012372	-0.00010225	0.00011286	-0.00037745
PK	0.9238	0.0553	0.0863	4.2374e-05	-0.00013294	-0.00016714	-3.4708e-07	-2.0347e-09	-2.6221e-05	-0.0017	9.1695e-19	0.000167	-7.0945e-07	0.00027037	0.00016941	5.453e-05	-6.3433e-06	-6.2178e-09	-0.00094526	-5.319e-11	-1.8195e-07	-0.0925	2.678e-06	-2.1024e-08	0.007	0.0144	0.00078609	0.0039	0.00033267	-0.00022641	2.2756e-05	-6.6784e-08	1.2948e-07	-1.155e-10	0.00030761	-0.00061266	-1.8531e-06	5.1513e-07	1.2515e-13	-4.7815e-05	2.217e-06	-9.6522e-05	5.1288e-05	-0.00025727	-0.0001237	0.00012372	-0.00010225	0.00011286	-0.00037745
LDH	0.9263	0.0554	0.0866	4.2491e-05	-0.00013371	-0.0001681	-3.4908e-07	-2.0464e-09	0.0011	-0.0017	-2.322e-19	0.00016796	-7.1353e-07	0.00027192	0.00017038	5.4843e-05	-6.3423e-06	-6.2169e-09	-0.00095069	-5.3182e-11	-1.8299e-07	-0.0927	-2.9452e-07	-2.1115e-08	0.007	0.0145	0.00078822	0.0039	6.1087e-05	-4.1576e-05	-0.0009451	-1.3515e-08	2.6203e-08	-2.1478e-11	5.6896e-05	-0.0001125	-3.3575e-07	1.0424e-07	2.5325e-14	-8.8438e-06	4.0169e-07	-1.7852e-05	9.2887e-06	-4.6884e-05	-2.2543e-05	2.2545e-05	-1.8633e-05	2.0781e-05	-6.7963e-05
G6PDH	0.7432	0.0445	-0.5298	-0.00026001	-0.00010695	-0.00013445	-2.7921e-07	-1.6368e-09	-8.408e-05	0.9981	1.8296e-19	0.00013361	-5.6757e-07	0.0002163	0.00013553	4.3625e-05	-5.1377e-06	-5.036e-09	-0.00075623	-4.308e-11	-1.4556e-07	-0.2889	2.2961e-06	1.2522e-05	0.0063	0.013	0.0007093	0.0035	0.001	-0.00070774	7.2969e-05	-2.0876e-07	4.0475e-07	-3.6105e-10	0.00096159	-0.0019	-5.7927e-06	1.6102e-06	3.9121e-13	-0.00014947	6.9302e-06	-0.00030172	0.00016033	-0.00080423	-0.00038669	0.00038673	-0.00031963	0.0003528	-0.0012
P6GDH	0.7432	0.0445	-0.5298	-0.00026001	-0.00010695	-0.00013445	-2.7921e-07	-1.6368e-09	-8.408e-05	0.9981	0	0.00013361	-5.6757e-07	0.0002163	0.00013553	4.3625e-05	-5.1377e-06	-5.036e-09	-0.00075623	-4.308e-11	-1.4556e-07	-0.2889	2.2961e-06	1.2522e-05	0.0063	0.013	0.0007093	0.0035	0.001	-0.00070774	7.2969e-05	-2.0876e-07	4.0475e-07	-3.6105e-10	0.00096159	-0.0019	-5.7927e-06	1.6102e-06	3.912e-13	-0.00014947	6.9302e-06	-0.00030172	0.00016033	-0.00080423	-0.00038669	0.00038673	-0.00031963	0.0003528	-0.0012
R5PI	0.6159	0.0369	-0.3921	-0.00019241	-0.0387	-0.0486	-0.00010101	-5.9214e-07	0.00021065	1.0813	-3.6487e-16	0.0486	-0.00020633	0.0786	0.0493	0.0159	-5.0493e-06	-4.9494e-09	-0.2749	-4.2339e-11	-5.2917e-05	-0.1975	0.00075722	1.3565e-05	0.0051	0.0105	0.00057277	0.0028	0.00064546	-0.00043929	-0.00018281	-1.2988e-07	2.5181e-07	-2.2416e-10	0.00059695	-0.0012	-3.5944e-06	1.0018e-06	2.4338e-13	-9.2788e-05	4.3002e-06	-0.00018731	9.9485e-05	-0.00049909	-0.00023997	0.00024	-0.00019836	0.000219	-0.00073203
Ru5PE	0.7854	0.047	-0.5754	-0.0002824	0.0127	0.0159	3.3084e-05	1.9395e-07	-0.0001817	0.9706	-4.3019e-14	-0.0159	6.7585e-05	-0.0258	-0.0161	-0.0052	-5.1669e-06	-5.0647e-09	0.09	-4.3326e-11	1.7333e-05	-0.3192	-0.00024775	1.2176e-05	0.0067	0.0138	0.00075453	0.0037	0.0012	-0.00079665	0.00015769	-2.3489e-07	4.5541e-07	-4.0639e-10	0.0011	-0.0022	-6.5208e-06	1.8118e-06	4.3849e-13	-0.00016824	7.8013e-06	-0.00033962	0.00018048	-0.0009053	-0.00043528	0.00043533	-0.0003598	0.00039712	-0.0013
RTAc	0.6159	0.0369	-0.3921	-0.00019241	-0.0387	-0.0486	-0.00010101	-5.9214e-07	0.00021065	1.0813	-1.4176e-16	0.0486	-0.00020633	0.0786	0.0493	0.0159	-5.0493e-06	-4.9494e-09	-0.2749	-4.2339e-11	-5.2917e-05	-0.1975	0.00075722	1.3565e-05	0.0051	0.0105	0.00057277	0.0028	0.00064546	-0.00043929	-0.00018281	-1.2988e-07	2.5181e-07	-2.2416e-10	0.00059695	-0.0012	-3.5944e-06	1.0018e-06	2.4338e-13	-9.2788e-05	4.3002e-06	-0.00018731	9.9485e-05	-0.00049909	-0.00023997	0.00024	-0.00019836	0.000219	-0.00073203
RTAc2	0.6159	0.0369	-0.3921	-0.00019241	-0.0387	-0.0486	-0.00010101	-5.9214e-07	0.00021065	1.0813	-1.4175e-16	0.0486	-0.00020633	0.0786	0.0493	0.0159	-5.0493e-06	-4.9494e-09	-0.2749	-4.2339e-11	-5.2917e-05	-0.1975	0.00075722	1.3565e-05	0.0051	0.0105	0.00057277	0.0028	0.00064546	-0.00043929	-0.00018281	-1.2988e-07	2.5181e-07	-2.2416e-10	0.00059695	-0.0012	-3.5944e-06	1.0018e-06	2.4336e-13	-9.2788e-05	4.3002e-06	-0.00018731	9.9485e-05	-0.00049909	-0.00023997	0.00024	-0.00019836	0.000219	-0.00073203
RTAl	0.6159	0.0369	-0.3921	-0.00019241	-0.0387	-0.0486	-0.00010101	-5.9214e-07	0.00021065	1.0813	-1.4207e-16	0.0486	-0.00020633	0.0786	0.0493	0.0159	-5.0493e-06	-4.9494e-09	-0.2749	-4.2339e-11	-5.2917e-05	-0.1975	0.00075722	1.3565e-05	0.0051	0.0105	0.00057277	0.0028	0.00064546	-0.00043929	-0.00018281	-1.2988e-07	2.5181e-07	-2.2416e-10	0.00059695	-0.0012	-3.5944e-06	1.0018e-06	2.4333e-13	-9.2788e-05	4.3002e-06	-0.00018731	9.9485e-05	-0.00049909	-0.00023997	0.00024	-0.00019836	0.000219	-0.00073203
ALDR1	0.7563	-0.9896	-1.403	-0.00068855	0.00017839	0.00022427	4.6573e-07	2.7303e-09	0.00050517	0.00019009	-5.1979e-19	-0.00022568	9.5874e-07	-0.00036537	-0.00022893	-7.3691e-05	0.999	0.00097925	0.0013	8.3769e-06	2.4588e-07	1.7223	-2.677e-06	-6.7074e-07	-0.007	-0.0146	-0.00079648	-0.0039	-0.0062	0.0042	-0.00043842	1.2448e-06	-2.4134e-06	2.1528e-09	-0.0057	0.0114	3.454e-05	-9.6014e-06	-2.3327e-12	0.00089123	-4.1323e-05	0.0018	-0.00095597	0.0048	0.0023	-0.0023	0.0019	-0.0021	0.007
SoDH	0.7563	-0.9896	-1.403	-0.00068855	0.00017839	0.00022427	4.6573e-07	2.7303e-09	0.00050517	0.00019009	1.3746e-19	-0.00022568	9.5874e-07	-0.00036537	-0.00022893	-7.3691e-05	0.999	0.00097925	0.0013	8.3769e-06	2.4588e-07	1.7223	-2.677e-06	-6.7074e-07	-0.007	-0.0146	-0.00079648	-0.0039	-0.0062	0.0042	-0.00043842	1.2448e-06	-2.4134e-06	2.1528e-09	-0.0057	0.0114	3.454e-05	-9.6014e-06	-2.3326e-12	0.00089123	-4.1323e-05	0.0018	-0.00095597	0.0048	0.0023	-0.0023	0.0019	-0.0021	0.007
XyDH	1.1181	0.0669	-0.9352	-0.00045898	0.1135	0.1426	0.00029622	1.7366e-06	-0.00095164	0.7533	-9.3129e-17	-0.1424	0.00060511	-0.2306	-0.1445	-0.0465	-5.3979e-06	-5.2911e-09	0.8062	-4.5262e-11	0.00015519	-0.5578	-0.0022	9.4499e-06	0.0098	0.0204	0.0011	0.0055	0.0022	-0.0015	0.00082588	-4.4096e-07	8.5496e-07	-7.6397e-10	0.002	-0.0041	-1.2263e-05	3.4013e-06	8.2634e-13	-0.0003163	1.4672e-05	-0.00063851	0.00033943	-0.0017	-0.00081856	0.00081865	-0.00067661	0.00074667	-0.0025
FRUT	0.7563	-0.9896	-1.403	-0.00068855	0.00017839	0.00022427	4.6573e-07	2.7303e-09	0.00050517	0.00019009	1.303e-19	-0.00022568	9.5874e-07	-0.00036537	-0.00022893	-7.3691e-05	0.999	0.00097925	0.0013	8.3769e-06	2.4588e-07	1.7223	-2.677e-06	-6.7074e-07	-0.007	-0.0146	-0.00079648	-0.0039	-0.0062	0.0042	-0.00043842	1.2448e-06	-2.4134e-06	2.1528e-09	-0.0057	0.0114	3.454e-05	-9.6014e-06	-2.3326e-12	0.00089123	-4.1323e-05	0.0018	-0.00095597	0.0048	0.0023	-0.0023	0.0019	-0.0021	0.007
XyOHT	1.1181	0.0669	-0.9352	-0.00045898	0.1135	0.1426	0.00029622	1.7366e-06	-0.00095164	0.7533	1.6333e-17	-0.1424	0.00060511	-0.2306	-0.1445	-0.0465	-5.3979e-06	-5.2911e-09	0.8062	-4.5262e-11	0.00015519	-0.5578	-0.0022	9.4499e-06	0.0098	0.0204	0.0011	0.0055	0.0022	-0.0015	0.00082588	-4.4096e-07	8.5496e-07	-7.6397e-10	0.002	-0.0041	-1.2263e-05	3.4013e-06	8.2633e-13	-0.0003163	1.4672e-05	-0.00063851	0.00033943	-0.0017	-0.00081856	0.00081865	-0.00067661	0.00074667	-0.0025
HydroATP	0.8761	0.0524	0.0856	4.1987e-05	-0.00019283	-0.00024243	-5.0344e-07	-2.9513e-09	-0.00031738	-0.002	-4.6346e-19	0.00024219	-1.0288e-06	0.00039208	0.00024567	7.9079e-05	-6.2142e-06	-6.0912e-09	-0.0014	-5.2107e-11	-2.6386e-07	-0.0856	4.631e-06	-2.5473e-08	0.0098	0.0202	0.0011	0.0055	0.0039	-0.0027	0.00027544	-7.8456e-07	1.5211e-06	-1.3569e-09	0.0036	-0.0072	-2.177e-05	6.0516e-06	1.4702e-12	-0.00056172	2.6045e-05	-0.0011	0.00060253	-0.003	-0.0015	0.0015	-0.0012	0.0013	-0.0044
NTPcs	0.7432	0.0451	-0.5292	-0.00025973	-0.00010728	-0.00013487	-2.8007e-07	-1.6418e-09	-7.0293e-05	0.9988	5.5547e-17	0.00013402	-5.6932e-07	0.00021696	0.00013594	4.3759e-05	-0.00065066	-6.3778e-07	-0.00075856	-5.4559e-09	-1.4601e-07	-0.2902	2.2642e-06	1.2531e-05	0.0063	0.013	0.00071028	0.0035	0.00087997	-0.00059944	6.1004e-05	-2.8703e-07	5.565e-07	-3.3322e-10	0.00085502	-0.0016	-4.4142e-06	2.2139e-06	5.3787e-13	-0.0001329	5.281e-06	-0.00026828	-8.5752e-05	-0.00053474	-0.00025711	0.00025714	-0.00021253	0.00025811	-0.00078178
GNO_is	-0.348	-0.0208	0.2247	0.00011029	5.2273e-05	6.5717e-05	1.3647e-07	8.0004e-10	4.6545e-05	0.00086683	6.4872e-20	-6.5345e-05	2.7759e-07	-0.00010579	-6.6285e-05	-2.1337e-05	2.4144e-06	2.3666e-09	0.00036986	2.0245e-11	7.1193e-08	0.1598	-1.1384e-06	1.0873e-08	0.2639	0.5473	0.0298	0.1476	-0.0005751	0.0003914	-4.0394e-05	1.1545e-07	-2.2384e-07	1.9967e-10	-0.00053179	0.0011	3.2035e-06	-8.9052e-07	-2.1635e-13	8.266e-05	-3.8327e-06	0.00016686	-8.8666e-05	0.00044477	0.00021385	-0.00021388	0.00017677	-0.00019511	0.00065252
GPa	-0.1429	-0.0086	0.0923	4.5299e-05	2.1469e-05	2.6991e-05	5.605e-08	3.2859e-10	1.9116e-05	0.00035602	-8.1731e-20	-2.6838e-05	1.1401e-07	-4.3449e-05	-2.7224e-05	-8.7632e-06	9.9162e-07	9.72e-10	0.00015191	8.3149e-12	2.924e-08	0.0656	-4.6756e-07	4.4657e-09	0.2931	0.6602	-0.0185	0.0606	-0.0002362	0.00016075	-1.659e-05	4.7418e-08	-9.1935e-08	8.2007e-11	-0.00021841	0.000435	1.3157e-06	-3.6575e-07	-8.8857e-14	3.395e-05	-1.5741e-06	6.8532e-05	-3.6416e-05	0.00018267	8.7831e-05	-8.7841e-05	7.26e-05	-8.0135e-05	0.000268
GPb	-4.1113	-0.246	2.6549	0.0013	0.00061751	0.00077634	1.6122e-06	9.4511e-09	0.00054984	0.0102	-2.4514e-18	-0.00077193	3.2793e-06	-0.0012	-0.00078304	-0.00025205	2.8522e-05	2.7958e-08	0.0044	2.3916e-10	8.4102e-07	1.8873	-1.3448e-05	1.2845e-07	-0.2715	-1.5228	0.917	1.7438	-0.0068	0.0046	-0.00047719	1.3639e-06	-2.6443e-06	2.3588e-09	-0.0063	0.0125	3.7844e-05	-1.052e-05	-2.5558e-12	0.00097649	-4.5276e-05	0.002	-0.001	0.0053	0.0025	-0.0025	0.0021	-0.0023	0.0077
PGLM	-0.348	-0.0208	0.2247	0.00011029	5.2273e-05	6.5717e-05	1.3647e-07	8.0004e-10	4.6545e-05	0.00086683	1.1536e-18	-6.5345e-05	2.7759e-07	-0.00010579	-6.6285e-05	-2.1337e-05	2.4144e-06	2.3666e-09	0.00036986	2.0245e-11	7.1193e-08	0.1598	-1.1384e-06	1.0873e-08	0.2639	0.5473	0.0298	0.1476	-0.0005751	0.0003914	-4.0394e-05	1.1545e-07	-2.2384e-07	1.9967e-10	-0.00053179	0.0011	3.2035e-06	-8.9052e-07	-2.1637e-13	8.266e-05	-3.8327e-06	0.00016686	-8.8666e-05	0.00044477	0.00021385	-0.00021388	0.00017677	-0.00019511	0.00065252
Uni	0.00057626	3.1168e-05	0.00071753	3.5214e-07	-7.1814e-05	-9.0284e-05	-1.8749e-07	-1.0991e-09	0.0023	-0.00047785	-6.2409e-21	9.0156e-05	-3.8299e-07	0.00014596	9.1453e-05	2.9438e-05	3.1942e-06	3.131e-09	-0.00051029	2.6784e-11	-9.8224e-08	-0.0037	-4.8475e-06	-5.9978e-09	1.5838e-05	3.2847e-05	1.7901e-06	8.8588e-06	0.9566	0.0295	-0.002	-4.4892e-05	8.7037e-05	7.0624e-09	-0.0281	0.0801	0.00038059	0.00034626	8.4125e-11	0.0044	-0.00045533	0.0088	-0.012	0.0488	0.0234	-0.0235	0.0194	-0.0123	0.0717
NaCa	0.00057626	3.1168e-05	0.00071753	3.5214e-07	-7.1814e-05	-9.0284e-05	-1.8749e-07	-1.0991e-09	0.0023	-0.00047785	-1.1406e-19	9.0156e-05	-3.8299e-07	0.00014596	9.1453e-05	2.9438e-05	3.1942e-06	3.131e-09	-0.00051029	2.6784e-11	-9.8224e-08	-0.0037	-4.8475e-06	-5.9978e-09	1.5838e-05	3.2847e-05	1.7901e-06	8.8588e-06	0.9566	0.0295	-0.002	-4.4892e-05	8.7037e-05	7.0624e-09	-0.0281	0.0801	0.00038059	0.00034626	8.4125e-11	0.0044	-0.00045533	0.0088	-0.012	0.0488	0.0234	-0.0235	0.0194	-0.0123	0.0717
PyrC	1.0697	0.064	0.096	4.7129e-05	0.00027233	0.00034237	7.1097e-07	4.168e-09	-1.1733	0.00089249	5.0731e-20	-0.00034176	1.4518e-06	-0.00055328	-0.00034667	-0.00011159	-2.6343e-05	-2.5822e-08	0.0019	-2.209e-10	3.7234e-07	-0.0832	0.0031	1.122e-08	0.008	0.0165	0.00090173	0.0045	0.287	-0.1953	1.0183	-5.6306e-05	0.00010917	-9.9372e-08	0.265	-0.5286	-0.0016	0.00043431	1.0551e-10	-0.0412	0.0019	-0.0831	0.0444	-0.2224	-0.1069	0.1069	-0.0884	0.0973	-0.3271
PyrCb	0.0642	0.0041	-0.0543	-2.6644e-05	0.0066	0.0083	1.7226e-05	1.0099e-07	-0.0819	0.0438	6.6569e-18	-0.0083	3.5189e-05	-0.0134	-0.0084	-0.0027	-0.00029591	-2.9006e-07	0.0469	-2.4813e-09	9.0247e-06	0.0542	9.0196e-05	5.4977e-07	0.00029357	0.00060884	3.318e-05	0.0001642	1.1763	-0.7938	0.0711	0.00050555	-0.00098018	1.008e-06	-1.3267	-2.2007	-0.0229	-0.0039	-9.4738e-10	0.2062	0.0275	0.4163	1.6579	-1.8962	-0.9117	0.9118	-0.7536	0.6735	-2.8007
CS	0.0283	0.0019	-0.0303	-1.4856e-05	0.0036	0.0045	9.4013e-06	5.5113e-08	-0.0424	0.0239	2.7043e-18	-0.0045	1.9205e-05	-0.0073	-0.0046	-0.0015	-0.00016139	-1.582e-07	0.0256	-1.3533e-09	4.9253e-06	0.0356	4.3094e-05	3.0011e-07	9.2292e-05	0.00019141	1.0431e-05	5.1621e-05	0.6192	-0.4184	0.0368	0.00028604	-0.00055458	1.4898e-07	0.0731	-1.1478	-0.0112	-0.0022	-5.3603e-10	-0.0114	0.0133	-0.0229	0.9093	-1.0199	-0.4904	0.4905	-0.4054	0.36	-1.5066
ACO	0.0136	0.000926	-0.0205	-1.0058e-05	0.0024	0.003	6.2164e-06	3.6443e-08	-0.0263	0.0158	-1.9719e-18	-0.003	1.2699e-05	-0.0048	-0.003	-0.00097605	-0.00010663	-1.0453e-07	0.0169	-8.9416e-10	3.2567e-06	0.028	2.3923e-05	1.9849e-07	1.037e-05	2.1507e-05	1.172e-06	5.8002e-06	0.3925	-0.2656	0.0229	0.0001967	-0.00038136	-2.0066e-07	0.6429	-0.7192	-0.0063	-0.0015	-3.686e-10	-0.0999	0.0076	-0.2017	0.6046	-0.6633	-0.3189	0.319	-0.2636	0.2324	-0.9798
IDH	-0.4499	-0.0268	-0.0605	-2.9714e-05	0.0019	0.0024	5.0404e-06	2.9548e-08	0.0273	0.0132	-2.6623e-19	-0.0024	1.0297e-05	-0.0039	-0.0025	-0.00079142	-7.8819e-05	-7.726e-08	0.0137	-6.6092e-10	2.6407e-06	0.5418	-0.00011105	1.6588e-07	-0.005	-0.0103	-0.00056076	-0.0028	0.1405	-0.1294	-0.0237	0.00036389	-0.00070553	1.2469e-08	0.0849	0.4399	-0.0032	-0.0028	-6.8192e-10	-0.0132	0.0038	-0.0266	0.5178	-0.1844	-0.0886	0.0887	-0.0733	0.0155	-0.2716
KGDH	0.0137	0.00092755	-0.0205	-1.0081e-05	0.0024	0.003	6.2306e-06	3.6526e-08	-0.0264	0.0159	-2.5868e-18	-0.003	1.2728e-05	-0.0049	-0.003	-0.00097828	-0.00010688	-1.0476e-07	0.017	-8.962e-10	3.2642e-06	0.0281	2.4016e-05	1.9895e-07	1.0241e-05	2.1238e-05	1.1574e-06	5.7279e-06	0.3978	-0.2705	0.0229	0.00019752	-0.00038295	-3.6848e-07	0.6445	-0.7214	0.0038	-0.0015	-3.7014e-10	-0.1002	-0.0046	-0.2022	0.6059	-0.6651	-0.3198	0.3198	-0.2643	0.233	-0.9825
SL	0.0137	0.00092755	-0.0205	-1.0081e-05	0.0024	0.003	6.2306e-06	3.6526e-08	-0.0264	0.0159	1.461e-17	-0.003	1.2728e-05	-0.0049	-0.003	-0.00097828	-0.00010688	-1.0476e-07	0.017	-8.962e-10	3.2642e-06	0.0281	2.4016e-05	1.9895e-07	1.0241e-05	2.1238e-05	1.1574e-06	5.7279e-06	0.3978	-0.2705	0.0229	0.00019752	-0.00038295	-3.6848e-07	0.6445	-0.7214	0.0038	-0.0015	-3.7014e-10	-0.1002	-0.0046	-0.2022	0.6059	-0.6651	-0.3198	0.3198	-0.2643	0.233	-0.9825
FH	0.0137	0.00092755	-0.0205	-1.0081e-05	0.0024	0.003	6.2306e-06	3.6526e-08	-0.0264	0.0159	1.239e-18	-0.003	1.2728e-05	-0.0049	-0.003	-0.00097828	-0.00010688	-1.0476e-07	0.017	-8.962e-10	3.2642e-06	0.0281	2.4016e-05	1.9895e-07	1.0241e-05	2.1238e-05	1.1574e-06	5.7279e-06	0.3978	-0.2705	0.0229	0.00019752	-0.00038295	-3.6848e-07	0.6445	-0.7214	0.0038	-0.0015	-3.7014e-10	-0.1002	-0.0046	-0.2022	0.6059	-0.6651	-0.3198	0.3198	-0.2643	0.233	-0.9825
MDH	0.0137	0.00092755	-0.0205	-1.0081e-05	0.0024	0.003	6.2306e-06	3.6526e-08	-0.0264	0.0159	-1.8266e-18	-0.003	1.2728e-05	-0.0049	-0.003	-0.00097828	-0.00010688	-1.0476e-07	0.017	-8.962e-10	3.2642e-06	0.0281	2.4016e-05	1.9895e-07	1.0241e-05	2.1238e-05	1.1574e-06	5.7279e-06	0.3978	-0.2705	0.0229	0.00019752	-0.00038295	-3.6848e-07	0.6445	-0.7214	0.0038	-0.0015	-3.7014e-10	-0.1002	-0.0046	-0.2022	0.6059	-0.6651	-0.3198	0.3198	-0.2643	0.233	-0.9825
AAT	0.0119	0.00080014	-0.0166	-8.152e-06	0.0019	0.0024	5.0619e-06	2.9674e-08	-0.0203	0.0129	9.7821e-19	-0.0024	1.034e-05	-0.0039	-0.0025	-0.00079477	-8.6847e-05	-8.5129e-08	0.0138	-7.2823e-10	2.6519e-06	0.0206	1.6393e-05	1.6162e-07	2.0882e-05	4.3308e-05	2.3601e-06	1.168e-05	-0.0356	0.1312	0.0176	0.00013	-0.00025204	1.3435e-05	0.5171	-0.5412	-0.8324	-0.001	-2.4361e-10	-0.0804	0.9958	-0.1623	0.4971	-0.5182	-0.2491	0.2492	-0.2059	0.1853	-0.7657
CiC	0.0642	0.0041	-0.0543	-2.6644e-05	0.0066	0.0083	1.7226e-05	1.0099e-07	-0.0819	0.0438	-1.3141e-18	-0.0083	3.5189e-05	-0.0134	-0.0084	-0.0027	-0.00029591	-2.9006e-07	0.0469	-2.4813e-09	9.0247e-06	0.0542	9.0196e-05	5.4977e-07	0.00029357	0.00060884	3.318e-05	0.0001642	1.1763	-0.7938	0.0711	0.00050555	-0.00098018	1.008e-06	-1.3267	-2.2007	-0.0229	-0.0039	-9.4738e-10	0.2062	0.0275	0.4163	1.6579	-1.8962	-0.9117	0.9118	-0.7536	0.6735	-2.8007
CI_Resp	0.0337	0.002	0.0142	6.9847e-06	-0.0012	-0.0016	-3.2309e-06	-1.894e-08	-0.0839	-0.0083	-1.8272e-18	0.0016	-6.5998e-06	0.0025	0.0016	0.00050728	5.506e-05	5.3971e-08	-0.0088	4.6169e-10	-1.6926e-06	0.0381	0.00024896	-1.0359e-07	0.00012161	0.00025221	1.3745e-05	6.8019e-05	0.3884	-0.2633	0.0728	0.00018112	-0.00035116	-1.6477e-07	0.4282	-0.7115	-0.0023	-0.0014	-3.3941e-10	-0.0666	0.0028	-0.1343	0.5697	-0.6358	-0.3057	0.3058	-0.2527	0.224	-0.9392
HNe	0.0348	0.002	0.022	1.0808e-05	-0.0021	-0.0026	-5.4503e-06	-3.1951e-08	-0.1044	-0.0139	-9.347e-19	0.0026	-1.1134e-05	0.0042	0.0027	0.00085576	9.3132e-05	9.129e-08	-0.0148	7.8093e-10	-2.8554e-06	0.0523	0.00032065	-1.7452e-07	8.4162e-05	0.00017455	9.5122e-06	4.7074e-05	0.48	-0.3229	0.0906	0.0017	-0.0034	-1.9851e-08	0.2669	-0.8797	-0.0065	-0.0133	-3.2422e-09	-0.0415	0.0077	-0.0837	-0.6917	-0.369	-0.6582	0.6583	-0.5441	0.2695	-2.0192
HSDH	0.0137	0.00092752	-0.0205	-1.0083e-05	0.0024	0.003	6.2313e-06	3.653e-08	-0.0264	0.0159	-4.1755e-19	-0.003	1.2729e-05	-0.0049	-0.003	-0.00097839	-0.00010689	-1.0478e-07	0.017	-8.963e-10	3.2646e-06	0.0281	2.4007e-05	1.9897e-07	1.023e-05	2.1217e-05	1.1563e-06	5.7221e-06	0.3978	-0.2705	0.0229	0.00019765	-0.00038322	-3.694e-07	0.6445	-0.7214	0.0038	-0.0015	-3.704e-10	-0.1002	-0.0046	-0.2022	0.606	-0.6652	0.6802	-0.6803	-0.2644	0.233	-0.9826
CII_SDH	0.0137	0.00092755	-0.0205	-1.0081e-05	0.0024	0.003	6.2306e-06	3.6526e-08	-0.0264	0.0159	1.5661e-19	-0.003	1.2728e-05	-0.0049	-0.003	-0.00097828	-0.00010688	-1.0476e-07	0.017	-8.962e-10	3.2642e-06	0.0281	2.4016e-05	1.9895e-07	1.0241e-05	2.1238e-05	1.1574e-06	5.7279e-06	0.3978	-0.2705	0.0229	0.00019752	-0.00038295	-3.6848e-07	0.6445	-0.7214	0.0038	-0.0015	-3.7014e-10	-0.1002	-0.0046	-0.2022	0.6059	-0.6651	-0.3198	0.3198	-0.2643	0.233	-0.9825
ETFH	-0.1106	-0.0065	-0.0396	-1.9425e-05	0.0033	0.0041	8.5555e-06	5.0155e-08	0.2706	0.0219	9.4201e-19	-0.0041	1.7477e-05	-0.0067	-0.0042	-0.0013	-0.0001456	-1.4272e-07	0.0233	-1.2209e-09	4.4822e-06	-0.1255	-0.00078921	2.7455e-07	-0.00039846	-0.00082639	-4.5036e-05	-0.00022287	-1.2033	0.8195	-0.2349	-0.004	0.0078	8.067e-07	-1.7485	2.2008	0.0014	0.031	7.5383e-09	0.2718	-0.0017	0.5486	1.1738	1.1594	0.5575	-0.5575	1.4608	-0.8225	1.6849
O2ETF	-0.1818	-0.0105	-0.092	-4.5141e-05	0.0082	0.0104	2.152e-05	1.2616e-07	0.1772	0.0549	-1.2335e-18	-0.0103	4.3961e-05	-0.0168	-0.0105	-0.0034	-0.00036618	-3.5894e-07	0.0586	-3.0705e-09	1.1274e-05	0.0969	-0.00063614	6.8962e-07	-0.0016	-0.0034	-0.00018259	-0.00090358	1.379	-0.931	-0.1538	0.00066506	-0.0013	6.8772e-07	-0.5309	-2.5657	-0.0264	-0.0051	-1.2463e-09	0.0825	0.0316	0.1666	2.0837	-2.3124	-1.1118	1.112	-0.919	0.8136	-3.4159
ATPsynthase	0.0017	0.00010873	-0.0015	-7.2607e-07	0.00017636	0.00022172	4.6044e-07	2.6993e-09	-0.0099	0.0012	3.706e-18	-0.00022141	9.4057e-07	-0.00035844	-0.00022459	-7.2295e-05	-7.883e-06	-7.727e-09	0.0013	-6.6101e-11	2.4122e-07	0.0096	2.3002e-05	1.4697e-08	-1.8287e-05	-3.7927e-05	-2.0669e-06	-1.0229e-05	0.1207	-0.0818	0.0086	-2.0741e-05	4.0213e-05	5.8836e-08	-0.0457	-0.2255	-0.0023	0.00015998	3.8868e-11	0.0071	0.0027	0.0144	0.0265	-0.0994	-0.0478	0.0478	-0.0395	0.0428	-0.146
Hu	-0.0022	-0.00012054	-0.0024	-1.1716e-06	0.00023732	0.00029836	6.1959e-07	3.6322e-09	-0.004	0.0016	3.3023e-18	-0.00029793	1.2657e-06	-0.00048234	-0.00030222	-9.7282e-05	-1.0563e-05	-1.0354e-08	0.0017	-8.8576e-11	3.246e-07	0.0087	6.1571e-06	1.9823e-08	-4.3282e-05	-8.9765e-05	-4.8919e-06	-2.4209e-05	0.1071	-0.0722	0.0035	0.00019296	-0.00037412	1.1369e-07	-0.1349	-0.2013	-0.003	-0.0015	-3.616e-10	0.021	0.0036	0.0423	0.0465	-0.1496	-0.0719	0.0719	-0.0594	0.0288	-1.4054
ANT	8.8298e-05	1.1096e-05	-0.0012	-5.7338e-07	0.00012608	0.00015851	3.2917e-07	1.9297e-09	-0.0084	0.000838	-3.9993e-18	-0.00015828	6.7241e-07	-0.00025625	-0.00016056	-5.1683e-05	-5.6123e-06	-5.5012e-09	0.00089591	-4.706e-11	1.7245e-07	0.0096	1.9925e-05	1.0519e-08	-2.9821e-05	-6.1847e-05	-3.3705e-06	-1.668e-05	0.1025	-0.0698	0.0073	-2.0578e-05	3.9897e-05	-3.5589e-08	0.0948	-0.1888	-0.00057099	0.00015873	3.8562e-11	-0.0147	0.00068313	-0.0297	0.0158	-0.0793	-0.0381	0.0381	-0.0315	0.0348	-0.1163
leak	0.00091654	5.4561e-05	0.00013838	6.7913e-08	-6.1582e-06	-7.742e-06	-1.6077e-08	-9.4251e-11	-0.0017	-4.1723e-05	1.6135e-20	7.7311e-06	-3.2843e-08	1.2516e-05	7.8423e-06	2.5244e-06	2.6556e-07	2.603e-10	-4.3759e-05	2.2268e-12	-8.423e-09	0.00059477	4.6194e-06	-5.2345e-10	4.7223e-06	9.7938e-06	5.3373e-07	2.6413e-06	0.0079	-0.0054	0.0015	-4.7578e-05	9.2245e-05	-9.6034e-09	0.0176	-0.0145	7.4793e-05	0.00036698	8.9159e-11	-0.0027	-8.9481e-05	-0.0055	-0.0033	0.0069	0.0033	-0.0033	0.0028	0.0048	0.0101
PiC	8.8298e-05	1.1096e-05	-0.0012	-5.7338e-07	0.00012608	0.00015851	3.2917e-07	1.9297e-09	-0.0084	0.000838	9.1047e-20	-0.00015828	6.7241e-07	-0.00025625	-0.00016056	-5.1683e-05	-5.6123e-06	-5.5012e-09	0.00089591	-4.706e-11	1.7245e-07	0.0096	1.9925e-05	1.0519e-08	-2.9821e-05	-6.1847e-05	-3.3705e-06	-1.668e-05	0.1025	-0.0698	0.0073	-2.0578e-05	3.9897e-05	-3.5589e-08	0.0948	-0.1888	-0.00057099	0.00015873	3.8562e-11	-0.0147	0.00068313	-0.0297	0.0158	-0.0793	-0.0381	0.0381	-0.0315	0.0348	-0.1163
IMAC	0.00062952	3.4363e-05	0.00072049	3.536e-07	-7.1651e-05	-9.008e-05	-1.8706e-07	-1.0966e-09	0.0021	-0.00047682	-6.5365e-20	8.9951e-05	-3.8212e-07	0.00014562	9.1245e-05	2.9371e-05	3.1867e-06	3.1237e-09	-0.00050914	2.6721e-11	-9.8001e-08	-0.0035	-4.3109e-06	-5.9847e-09	1.5753e-05	3.2671e-05	1.7805e-06	8.8112e-06	-0.0417	0.0283	-0.0019	-4.5034e-05	8.7313e-05	6.7289e-09	-0.0269	0.0769	0.00036638	0.00034736	8.4392e-11	0.0042	-0.00043832	0.0084	-0.0073	0.045	0.0217	-0.0217	0.0179	-0.0108	0.0661
trROS	0.00059181	3.5345e-05	6.2992e-05	3.0915e-08	-1.4248e-06	-1.7913e-06	-3.7199e-09	-2.1807e-11	-0.002	-9.9829e-06	4.3747e-21	1.7888e-06	-7.5991e-09	2.896e-06	1.8145e-06	5.8409e-07	6.0578e-08	5.938e-11	-1.0125e-05	5.0796e-13	-1.9489e-09	0.0014	5.4939e-06	-1.2496e-10	-2.0834e-07	-4.3208e-07	-2.3547e-08	-1.1653e-07	0.0163	-0.011	0.0018	-3.4881e-06	6.7629e-06	-3.237e-09	0.0115	-0.0299	-0.00013443	2.6905e-05	6.5366e-12	-0.0018	0.00016083	-0.0036	0.0486	-0.0376	-0.0181	0.0181	-0.015	0.0155	-0.0557
MnSOD	0.0046	0.00029369	-0.0038	-1.8534e-06	0.00044647	0.0005613	1.1656e-06	6.8333e-09	-0.0438	0.003	-9.6653e-20	-0.0005605	2.3811e-06	-0.00090741	-0.00056856	-0.00018302	-1.9898e-05	-1.9504e-08	0.0032	-1.6685e-10	6.1066e-07	0.0438	0.00010861	3.7205e-08	-0.0001058	-0.00021943	-1.1958e-05	-5.9178e-05	0.5108	-0.3459	0.038	0.00024263	-0.00047042	-9.1313e-08	0.344	-0.9394	-0.0044	-0.0019	-4.5468e-10	-0.0535	0.0052	-0.1079	0.7599	-0.8448	-0.4062	0.4063	-0.3358	0.2973	-1.2479
CuZnSOD	0.00059181	3.5345e-05	6.2992e-05	3.0915e-08	-1.4248e-06	-1.7913e-06	-3.7199e-09	-2.1807e-11	-0.002	-9.9829e-06	-1.3901e-21	1.7888e-06	-7.5991e-09	2.896e-06	1.8145e-06	5.8409e-07	6.0578e-08	5.938e-11	-1.0125e-05	5.0796e-13	-1.9489e-09	0.0014	5.4939e-06	-1.2496e-10	-2.0834e-07	-4.3208e-07	-2.3547e-08	-1.1653e-07	0.0163	-0.011	0.0018	-3.4881e-06	6.7629e-06	-3.237e-09	0.0115	-0.0299	-0.00013443	2.6905e-05	6.5366e-12	-0.0018	0.00016083	-0.0036	0.0486	-0.0376	-0.0181	0.0181	-0.015	0.0155	-0.0557
GPXm	0.0047	0.0002993	-0.0038	-1.8414e-06	0.00044473	0.00055912	1.1611e-06	6.8067e-09	-0.0439	0.003	-3.8228e-19	-0.00055832	2.3718e-06	-0.00090388	-0.00056635	-0.0001823	-1.9821e-05	-1.9429e-08	0.0032	-1.6621e-10	6.0829e-07	0.0438	0.00010897	3.7064e-08	-0.00010511	-0.000218	-1.188e-05	-5.8794e-05	0.5112	-0.3462	0.0381	0.00024177	-0.00046875	-9.169e-08	0.3447	-0.9402	-0.0044	-0.0019	-4.5306e-10	-0.0536	0.0052	-0.1082	0.759	-0.8452	-0.4064	0.4064	-0.3359	0.2976	-1.2484
GRm	0.1213	0.0072	0.0288	1.415e-05	-0.002	-0.0025	-5.0952e-06	-2.987e-08	-0.1751	-0.0131	3.2597e-18	0.0025	-1.0408e-05	0.004	0.0025	0.00080001	8.5822e-05	8.4124e-08	-0.0139	7.1963e-10	-2.6694e-06	0.0207	0.00050717	-1.647e-07	0.00080838	0.0017	9.1366e-05	0.00045215	0.8172	-0.5526	0.1519	-0.00096165	0.0019	-5.1772e-07	1.1593	-1.5673	-0.002	0.0074	1.8021e-09	-0.1802	0.0024	-0.3638	-0.716	-0.8359	-0.4019	0.4019	-0.3322	0.4849	-1.2372
GPX	0.0038	0.00024299	-0.003	-1.4842e-06	0.00035871	0.00045096	9.3649e-07	5.49e-09	-0.0356	0.0024	1.6909e-19	-0.00045032	1.913e-06	-0.00072904	-0.0004568	-0.00014704	-1.5987e-05	-1.5671e-08	0.0025	-1.3405e-10	4.9062e-07	0.0355	8.8392e-05	2.989e-08	-8.5115e-05	-0.00017652	-9.62e-06	-4.7607e-05	0.4139	-0.2803	0.0309	0.0001944	-0.00037692	-7.4046e-08	0.2788	-0.7611	-0.0035	-0.0015	-3.6431e-10	-0.0433	0.0042	-0.0875	0.6205	-0.6866	-0.3301	0.3302	-0.2729	0.2421	-1.0143
GR	2.3286e-05	1.4951e-06	-1.8608e-05	-9.1323e-09	2.2067e-06	2.7743e-06	5.7611e-09	3.3774e-11	-0.00021912	1.4654e-05	-7.93e-22	-2.7703e-06	1.1769e-08	-4.4849e-06	-2.8101e-06	-9.0456e-07	-9.8353e-08	-9.6408e-11	1.568e-05	-8.2471e-13	3.0182e-09	0.00021836	5.4377e-07	-5.6809e-09	-5.2357e-07	-1.0859e-06	-5.9176e-08	-2.9285e-07	0.0025	-0.0017	0.00019017	1.1959e-06	-2.3187e-06	-4.5552e-10	0.0017	-0.0047	-2.1723e-05	-9.2247e-06	-2.2411e-12	-0.00026659	2.5989e-05	-0.00053815	0.0038	-0.0042	-0.002	0.002	-0.0017	0.0015	-0.0062
GRX	-4.6822e-08	-3.0215e-09	3.7798e-08	1.855e-11	-4.8542e-09	-6.1027e-09	-1.2673e-11	-7.4293e-14	4.8195e-07	-2.6324e-08	3.3488e-23	6.094e-09	-2.5888e-11	9.8657e-09	6.1817e-09	1.9898e-09	2.1248e-10	2.0827e-13	-3.4493e-08	1.7817e-15	-6.6394e-12	-4.8199e-07	-1.196e-09	-5.9016e-09	1.1888e-09	2.4654e-09	1.3436e-10	6.6491e-10	-5.5997e-06	3.7921e-06	-4.1826e-07	-2.6304e-09	5.1e-09	1.0019e-12	-3.7723e-06	1.0298e-05	4.7779e-08	2.0289e-08	4.9294e-15	5.8635e-07	-5.7162e-08	1.1836e-06	-8.3955e-06	9.2904e-06	4.467e-06	-4.4675e-06	3.6924e-06	-3.2753e-06	1.3724e-05
TxPXm	0.0046	0.00029361	-0.0038	-1.8536e-06	0.0004465	0.00056133	1.1657e-06	6.8336e-09	-0.0438	0.003	-3.92e-19	-0.00056053	2.3812e-06	-0.00090746	-0.0005686	-0.00018303	-1.9899e-05	-1.9505e-08	0.0032	-1.6686e-10	6.107e-07	0.0438	0.0001086	3.7207e-08	-0.00010581	-0.00021945	-1.1959e-05	-5.9184e-05	0.5108	-0.3459	0.038	0.00024264	-0.00047045	-9.1307e-08	0.3439	-0.9394	-0.0044	-0.0019	-4.5471e-10	-0.0535	0.0052	-0.1079	0.7599	-0.8448	-0.4062	0.4062	-0.3358	0.2973	-1.2479
TxPX	0.0038	0.00024299	-0.003	-1.4842e-06	0.00035871	0.00045096	9.3649e-07	5.49e-09	-0.0356	0.0024	9.3858e-20	-0.00045032	1.913e-06	-0.00072904	-0.0004568	-0.00014704	-1.5987e-05	-1.5671e-08	0.0025	-1.3405e-10	4.9062e-07	0.0355	8.8393e-05	2.989e-08	-8.5115e-05	-0.00017652	-9.62e-06	-4.7607e-05	0.4139	-0.2803	0.0309	0.0001944	-0.00037692	-7.4046e-08	0.2788	-0.7611	-0.0035	-0.0015	-3.6431e-10	-0.0433	0.0042	-0.0875	0.6205	-0.6866	-0.3301	0.3302	-0.2729	0.2421	-1.0143
TxRm	0.0046	0.00029361	-0.0038	-1.8536e-06	0.0004465	0.00056133	1.1657e-06	6.8336e-09	-0.0438	0.003	1.5983e-18	-0.00056053	2.3812e-06	-0.00090746	-0.0005686	-0.00018303	-1.9899e-05	-1.9505e-08	0.0032	-1.6686e-10	6.107e-07	0.0438	0.0001086	3.7207e-08	-0.00010581	-0.00021945	-1.1959e-05	-5.9184e-05	0.5108	-0.3459	0.038	0.00024264	-0.00047045	-9.1307e-08	0.3439	-0.9394	-0.0044	-0.0019	-4.5471e-10	-0.0535	0.0052	-0.1079	0.7599	-0.8448	-0.4062	0.4062	-0.3358	0.2973	-1.2479
TxR	0.0038	0.00024299	-0.003	-1.4842e-06	0.00035871	0.00045096	9.3649e-07	5.49e-09	-0.0356	0.0024	9.2218e-20	-0.00045032	1.913e-06	-0.00072904	-0.0004568	-0.00014704	-1.5987e-05	-1.5671e-08	0.0025	-1.3405e-10	4.9062e-07	0.0355	8.8393e-05	2.989e-08	-8.5115e-05	-0.00017652	-9.62e-06	-4.7607e-05	0.4139	-0.2803	0.0309	0.0001944	-0.00037692	-7.4046e-08	0.2788	-0.7611	-0.0035	-0.0015	-3.6431e-10	-0.0433	0.0042	-0.0875	0.6205	-0.6866	-0.3301	0.3302	-0.2729	0.2421	-1.0143
H2O2em	0.0046	0.00029369	-0.0038	-1.8542e-06	0.00044663	0.0005615	1.166e-06	6.8357e-09	-0.0438	0.003	-1.0864e-19	-0.0005607	2.3819e-06	-0.00090774	-0.00056877	-0.00018308	-1.9905e-05	-1.9511e-08	0.0032	-1.6691e-10	6.1088e-07	0.0438	0.00010863	3.7218e-08	-0.00010584	-0.00021952	-1.1963e-05	-5.9202e-05	0.5109	-0.346	0.038	0.00024272	-0.00047059	-9.1334e-08	0.344	-0.9396	-0.0044	-0.0019	-4.5485e-10	-0.0535	0.0052	-0.108	0.7601	-0.8451	-0.4063	0.4064	-0.3359	0.2974	-1.2483
Cat	0.0038	0.00024299	-0.003	-1.4842e-06	0.00035871	0.00045096	9.3649e-07	5.49e-09	-0.0356	0.0024	2.6463e-19	-0.00045032	1.913e-06	-0.00072904	-0.0004568	-0.00014704	-1.5987e-05	-1.5671e-08	0.0025	-1.3405e-10	4.9062e-07	0.0355	8.8393e-05	2.989e-08	-8.5115e-05	-0.00017652	-9.62e-06	-4.7607e-05	0.4139	-0.2803	0.0309	0.0001944	-0.00037692	-7.4046e-08	0.2788	-0.7611	-0.0035	-0.0015	-3.6431e-10	-0.0433	0.0042	-0.0875	0.6205	-0.6866	-0.3301	0.3302	-0.2729	0.2421	-1.0143
GST	-0.0209	-0.0012	-0.0041	-2.0242e-06	0.00024353	0.00030633	6.4625e-07	-1.7648e-07	0.0295	0.0016	-1.8676e-11	-0.0003058	1.2991e-06	-0.00049507	-0.0003102	-9.9851e-05	-1.064e-05	-1.043e-08	0.0017	-8.9218e-11	3.3317e-07	-0.0036	-8.3879e-05	1.8699e-08	-0.00013929	-0.00028888	-1.5743e-05	-7.7909e-05	-0.1675	0.1132	-0.0256	0.00036866	-0.00071479	1.1557e-07	-0.2023	0.3216	0.00075104	-0.0033	2.1147e-09	0.0319	-0.00089851	0.0644	0.1131	0.1822	0.0876	-0.0876	0.0724	-0.0998	0.271
PSSGi	-4.6822e-08	-3.0215e-09	3.7798e-08	1.855e-11	-4.8542e-09	-6.1027e-09	-1.2673e-11	-7.4294e-14	4.8195e-07	-2.6324e-08	3.7209e-24	6.094e-09	-2.5888e-11	9.8657e-09	6.1817e-09	1.9898e-09	2.1248e-10	2.0827e-13	-3.4493e-08	1.7817e-15	-6.6394e-12	-4.8199e-07	-1.196e-09	-5.9016e-09	1.1888e-09	2.4654e-09	1.3436e-10	6.6491e-10	-5.5997e-06	3.7921e-06	-4.1826e-07	-2.6304e-09	5.1e-09	1.0019e-12	-3.7723e-06	1.0298e-05	4.7779e-08	2.0289e-08	4.9294e-15	5.8635e-07	-5.7162e-08	1.1836e-06	-8.3955e-06	9.2904e-06	4.467e-06	-4.4675e-06	3.6924e-06	-3.2753e-06	1.3724e-05
Cpt1C16	-0.1818	-0.0105	-0.092	-4.5141e-05	0.0082	0.0104	2.152e-05	1.2616e-07	0.1772	0.0549	-2.0647e-18	-0.0103	4.3961e-05	-0.0168	-0.0105	-0.0034	-0.00036618	-3.5894e-07	0.0586	-3.0705e-09	1.1274e-05	0.0969	-0.00063614	6.8962e-07	-0.0016	-0.0034	-0.00018259	-0.00090358	1.379	-0.931	-0.1538	0.00066506	-0.0013	6.8772e-07	-0.5309	-2.5657	-0.0264	-0.0051	-1.2463e-09	0.0825	0.0316	0.1666	2.0837	-2.3124	-1.1118	1.112	-0.919	0.8136	-3.4159
CactC16	-0.1818	-0.0105	-0.092	-4.5141e-05	0.0082	0.0104	2.152e-05	1.2616e-07	0.1772	0.0549	-1.7952e-18	-0.0103	4.3961e-05	-0.0168	-0.0105	-0.0034	-0.00036618	-3.5894e-07	0.0586	-3.0705e-09	1.1274e-05	0.0969	-0.00063614	6.8962e-07	-0.0016	-0.0034	-0.00018259	-0.00090358	1.379	-0.931	-0.1538	0.00066506	-0.0013	6.8772e-07	-0.5309	-2.5657	-0.0264	-0.0051	-1.2463e-09	0.0825	0.0316	0.1666	2.0837	-2.3124	-1.1118	1.112	-0.919	0.8136	-3.4159
Cpt2C16	-0.1818	-0.0105	-0.092	-4.5141e-05	0.0082	0.0104	2.152e-05	1.2619e-07	0.1772	0.0549	8.7054e-15	-0.0103	4.3961e-05	-0.0168	-0.0105	-0.0034	-0.00036618	-3.5894e-07	0.0586	-3.0705e-09	1.1274e-05	0.0969	-0.00063614	6.8962e-07	-0.0016	-0.0034	-0.00018259	-0.00090358	1.379	-0.931	-0.1538	0.00066506	-0.0013	6.8772e-07	-0.5309	-2.5657	-0.0264	-0.0051	-1.2467e-09	0.0825	0.0316	0.1666	2.0837	-2.3124	-1.1118	1.112	-0.919	0.8136	-3.4159
vlcadC16	-0.0754	-0.0043	-0.0583	-2.8618e-05	0.0056	0.007	1.4517e-05	8.501e-08	-0.1232	0.037	1.5727e-13	-0.007	2.9655e-05	-0.0113	-0.0071	-0.0023	-0.000247	-2.4212e-07	0.0395	-2.0712e-09	7.6055e-06	0.2631	0.000221	4.6473e-07	-0.0014	-0.0029	-0.0001555	-0.00076951	3.0591	-2.0738	0.1069	0.005	-0.0098	-1.7969e-07	1.5044	-5.6457	-0.0324	-0.0378	-9.1815e-09	-0.2338	0.0388	-0.472	0.9858	-4.0906	-1.9668	1.967	-1.6258	1.7905	-6.0132
vlcadC14	-0.0888	-0.005	-0.0626	-3.0706e-05	0.0059	0.0074	1.5403e-05	9.0314e-08	-0.0852	0.0393	-2.0022e-14	-0.0074	3.1463e-05	-0.012	-0.0075	-0.0024	-0.00026207	-2.5688e-07	0.0419	-2.1975e-09	8.0693e-06	0.2421	0.00011265	4.9316e-07	-0.0014	-0.0029	-0.00015892	-0.00078646	2.8467	-1.9293	0.0739	0.0045	-0.0087	-7.0014e-08	1.2471	-5.2563	-0.0317	-0.0337	-8.1738e-09	-0.1938	0.0379	-0.3913	1.1246	-3.8658	-1.8588	1.859	-1.5364	1.667	-5.6849
vlcadC12	-0.067	-0.0038	-0.046	-2.2596e-05	0.0043	0.0054	1.1294e-05	6.5971e-08	-0.0584	0.0288	-1.2428e-13	-0.0054	2.3071e-05	-0.0088	-0.0055	-0.0018	-0.00019215	-1.8835e-07	0.0307	-1.6112e-09	5.9169e-06	0.1755	7.1659e-05	3.6164e-07	-0.001	-0.0022	-0.00011731	-0.00058053	2.0405	-1.3829	0.0507	0.0041	-0.0079	-4.6858e-08	0.8866	-3.7675	-0.0227	-0.0357	-8.6831e-09	-0.1378	0.0271	-0.2782	0.8338	-2.7705	-1.3321	1.3323	-1.1011	1.1934	-4.0656
lcadC16	-0.1884	-0.0109	-0.0941	-4.6172e-05	0.0084	0.0106	2.1957e-05	1.288e-07	0.1959	0.0561	-6.5227e-14	-0.0106	4.4854e-05	-0.0171	-0.0107	-0.0034	-0.00037362	-3.6623e-07	0.0598	-3.1329e-09	1.1503e-05	0.0865	-0.00068963	7.0366e-07	-0.0016	-0.0034	-0.00018428	-0.00091195	1.2741	-0.8596	-0.17	0.00039192	-0.00075986	7.418e-07	-0.6579	-2.3735	-0.0261	-0.0031	-7.4344e-10	0.1023	0.0312	0.2064	2.1522	-2.2014	-1.0585	1.0586	-0.8749	0.7526	-3.2538
lcadC14	-0.2019	-0.0117	-0.0983	-4.8261e-05	0.0087	0.011	2.2843e-05	1.339e-07	0.2339	0.0583	3.4728e-14	-0.011	4.6662e-05	-0.0178	-0.0111	-0.0036	-0.00038868	-3.81e-07	0.0622	-3.2592e-09	1.1967e-05	0.0655	-0.00079798	7.3209e-07	-0.0017	-0.0034	-0.0001877	-0.0009289	1.0618	-0.7152	-0.203	-0.00016132	0.00031277	8.5149e-07	-0.9152	-1.9841	-0.0253	0.001	2.5212e-10	0.1423	0.0303	0.2872	2.291	-1.9766	-0.9504	0.9505	-0.7856	0.6291	-2.9255
lcadC12	-0.18	-0.0104	-0.0818	-4.015e-05	0.0072	0.009	1.8734e-05	1.0991e-07	0.2607	0.0479	-1.3908e-13	-0.009	3.827e-05	-0.0146	-0.0091	-0.0029	-0.00031876	-3.1246e-07	0.051	-2.6729e-09	9.8148e-06	-0.0011	-0.00083897	6.0056e-07	-0.0013	-0.0027	-0.00014609	-0.00072296	0.2555	-0.1688	-0.2263	-0.00055129	0.0011	8.7467e-07	-1.2757	-0.4953	-0.0163	-0.001	-2.4658e-10	0.1983	0.0195	0.4003	2.0002	-0.8813	-0.4238	0.4238	-0.3503	0.1555	-1.3062
lcadC10	-0.1796	-0.0104	-0.0815	-4.0019e-05	0.0072	0.009	1.8669e-05	1.0907e-07	0.2609	0.0477	1.4809e-13	-0.009	3.8135e-05	-0.0145	-0.0091	-0.0029	-0.00031765	-3.1136e-07	0.0508	-2.6635e-09	9.7804e-06	-0.002	-0.00083892	5.9846e-07	-0.0013	-0.0027	-0.00014546	-0.00071983	0.2449	-0.1616	-0.2264	-0.00055366	0.0011	8.7429e-07	-1.2795	-0.4758	-0.0162	-0.0011	-2.6353e-10	0.1989	0.0194	0.4015	1.9951	-0.8666	-0.4167	0.4167	-0.3444	0.1493	-1.2844
lcadC8	-0.1796	-0.0104	-0.0815	-3.9999e-05	0.0071	0.009	1.8659e-05	1.0778e-07	0.2612	0.0477	2.3108e-13	-0.009	3.8113e-05	-0.0145	-0.0091	-0.0029	-0.00031746	-3.1118e-07	0.0508	-2.6619e-09	9.7745e-06	-0.0024	-0.0008397	5.981e-07	-0.0013	-0.0027	-0.00014531	-0.00071912	0.2405	-0.1586	-0.2267	-0.0005584	0.0011	8.7503e-07	-1.2824	-0.4676	-0.0162	-0.001	-2.3559e-10	0.1993	0.0193	0.4024	1.9947	-0.861	-0.414	0.414	-0.3422	0.1467	-1.2761
mcadC12	-0.1822	-0.0105	-0.0923	-4.5294e-05	0.0083	0.0104	2.1598e-05	1.2714e-07	0.1767	0.0551	-1.2841e-13	-0.0104	4.4119e-05	-0.0168	-0.0105	-0.0034	-0.0003675	-3.6023e-07	0.0588	-3.0816e-09	1.1315e-05	0.0981	-0.00063535	6.9211e-07	-0.0016	-0.0034	-0.00018337	-0.00090748	1.3943	-0.9413	-0.1533	0.00067249	-0.0013	6.8727e-07	-0.5241	-2.5939	-0.0266	-0.0051	-1.246e-09	0.0815	0.0318	0.1644	2.0892	-2.3331	-1.1218	1.1219	-0.9273	0.8226	-3.4465
mcadC10	-0.1818	-0.0105	-0.092	-4.5162e-05	0.0082	0.0104	2.1532e-05	1.2612e-07	0.1768	0.055	2.5177e-13	-0.0104	4.3985e-05	-0.0168	-0.0105	-0.0034	-0.00036638	-3.5914e-07	0.0586	-3.0722e-09	1.1281e-05	0.0973	-0.00063529	6.9e-07	-0.0016	-0.0034	-0.00018274	-0.00090435	1.3837	-0.9342	-0.1535	0.00067012	-0.0013	6.8692e-07	-0.5278	-2.5744	-0.0265	-0.0051	-1.2493e-09	0.082	0.0317	0.1656	2.084	-2.3184	-1.1147	1.1149	-0.9214	0.8163	-3.4247
VmcadC8	-0.1818	-0.0105	-0.092	-4.5142e-05	0.0082	0.0104	2.1522e-05	1.247e-07	0.1772	0.055	5.4611e-13	-0.0103	4.3962e-05	-0.0168	-0.0105	-0.0034	-0.00036619	-3.5895e-07	0.0586	-3.0706e-09	1.1275e-05	0.0969	-0.00063608	6.8965e-07	-0.0016	-0.0034	-0.0001826	-0.00090363	1.3793	-0.9312	-0.1538	0.00066538	-0.0013	6.8766e-07	-0.5307	-2.5662	-0.0264	-0.0051	-1.221e-09	0.0825	0.0316	0.1665	2.0837	-2.3128	-1.112	1.1121	-0.9192	0.8138	-3.4164
mcadC6	-0.1818	-0.0105	-0.092	-4.5138e-05	0.0082	0.0104	2.1519e-05	1.2573e-07	0.1771	0.0549	-3.178e-13	-0.0103	4.3958e-05	-0.0168	-0.0105	-0.0034	-0.00036616	-3.5891e-07	0.0586	-3.0703e-09	1.1274e-05	0.0969	-0.00063598	6.8958e-07	-0.0016	-0.0034	-0.0001826	-0.00090367	1.3791	-0.9311	-0.1537	0.00067923	-0.0013	6.8741e-07	-0.5306	-2.5659	-0.0264	-0.0053	-1.2663e-09	0.0825	0.0316	0.1665	2.0835	-2.3124	-1.1119	1.112	-0.919	0.8137	-3.4158
mcadC4	-0.1815	-0.0105	-0.0908	-4.4585e-05	0.0081	0.0102	2.1201e-05	1.158e-07	0.1658	0.0541	1.7089e-12	-0.0102	4.329e-05	-0.0165	-0.0103	-0.0033	-0.00036052	-3.5339e-07	0.0577	-3.023e-09	1.1102e-05	0.1077	-0.00060306	6.7912e-07	-0.0016	-0.0034	-0.00018628	-0.00092188	1.4103	-0.9525	-0.1439	0.0037	-0.0072	6.4247e-07	-0.4518	-2.6215	-0.026	-0.0309	-7.4887e-09	0.0702	0.0311	0.1418	2.0413	-2.3214	-1.1162	1.1163	-0.9226	0.8283	-3.4098
scadC6	-0.182	-0.0105	-0.0931	-4.5706e-05	0.0084	0.0105	2.1856e-05	1.2697e-07	0.1888	0.0558	8.4913e-14	-0.0105	4.4643e-05	-0.017	-0.0107	-0.0034	-0.00037193	-3.6458e-07	0.0595	-3.1187e-09	1.1449e-05	0.0858	-0.00066973	7.0029e-07	-0.0016	-0.0033	-0.00017883	-0.000885	1.3472	-0.9091	-0.1638	-0.0024	0.0047	7.3389e-07	-0.6113	-2.5089	-0.0269	0.0211	5.1216e-09	0.095	0.0322	0.1918	2.1267	-2.3032	-1.1074	1.1076	-0.9154	0.7987	-3.422
scadC4	-0.1818	-0.0105	-0.092	-4.5152e-05	0.0082	0.0104	2.1535e-05	1.177e-07	0.1774	0.055	2.3239e-13	-0.0104	4.3975e-05	-0.0168	-0.0105	-0.0034	-0.0003663	-3.5905e-07	0.0586	-3.0715e-09	1.1278e-05	0.0967	-0.00063681	6.8984e-07	-0.0016	-0.0033	-0.00018251	-0.00090321	1.3783	-0.9305	-0.154	0.00060339	-0.0012	6.8906e-07	-0.5325	-2.5645	-0.0265	-0.0046	-1.0422e-09	0.0828	0.0316	0.1671	2.0845	-2.3122	-1.1118	1.1119	-0.919	0.8133	-3.416
crotC16	0.0765	0.0045	0.0155	7.6255e-06	-0.00097586	-0.0012	-2.5477e-06	-1.4936e-08	-0.2093	-0.0066	-6.7682e-19	0.0012	-5.2044e-06	0.002	0.0012	0.00040003	4.3055e-05	4.2203e-08	-0.0069	3.6102e-10	-1.3348e-06	0.1193	0.00057973	-8.2204e-08	0.0001731	0.000359	1.9565e-05	9.6821e-05	1.584	-1.0754	0.1816	-0.0086	0.0167	-5.3518e-07	1.4947	-2.9143	-0.0106	0.0708	1.7201e-08	-0.2323	0.0126	-0.469	-0.5902	-1.8737	-0.9009	0.901	-0.7447	0.9362	-2.817
crotC14	0.0769	0.0046	0.0164	8.0557e-06	-0.0011	-0.0013	-2.7858e-06	-1.6331e-08	-0.2071	-0.0072	9.4324e-19	0.0013	-5.6908e-06	0.0022	0.0014	0.00043741	4.7119e-05	4.6187e-08	-0.0076	3.951e-10	-1.4595e-06	0.1158	0.0005756	-8.9817e-08	0.00018694	0.00038769	2.1128e-05	0.00010456	1.5291	-1.0382	0.1797	-0.0082	0.0159	-5.33e-07	1.4686	-2.8128	-0.01	0.0684	1.6615e-08	-0.2283	0.0119	-0.4608	-0.6054	-1.7987	-0.8649	0.865	-0.7149	0.9036	-2.7045
crotC6	-0.1818	-0.0105	-0.092	-4.5141e-05	0.0082	0.0104	2.152e-05	1.2616e-07	0.1772	0.0549	7.6558e-17	-0.0103	4.3961e-05	-0.0168	-0.0105	-0.0034	-0.00036618	-3.5894e-07	0.0586	-3.0705e-09	1.1274e-05	0.0969	-0.00063614	6.8962e-07	-0.0016	-0.0034	-0.00018259	-0.00090358	1.379	-0.931	-0.1538	0.00066506	-0.0013	6.8772e-07	-0.5309	-2.5657	-0.0264	-0.0051	-1.2463e-09	0.0825	0.0316	0.1666	2.0837	-2.3124	-1.1118	1.112	-0.919	0.8136	-3.4159
crotC4	-0.1818	-0.0105	-0.092	-4.5141e-05	0.0082	0.0104	2.152e-05	1.2616e-07	0.1772	0.0549	-1.337e-15	-0.0103	4.3961e-05	-0.0168	-0.0105	-0.0034	-0.00036618	-3.5894e-07	0.0586	-3.0705e-09	1.1274e-05	0.0969	-0.00063614	6.8962e-07	-0.0016	-0.0034	-0.00018259	-0.00090358	1.379	-0.931	-0.1538	0.00066506	-0.0013	6.8772e-07	-0.5309	-2.5657	-0.0264	-0.0051	-1.2462e-09	0.0825	0.0316	0.1666	2.0837	-2.3124	-1.1118	1.112	-0.919	0.8136	-3.4159
mschadC6	-0.1818	-0.0105	-0.092	-4.5141e-05	0.0082	0.0104	2.152e-05	1.2614e-07	0.1772	0.0549	-6.2272e-15	-0.0103	4.3961e-05	-0.0168	-0.0105	-0.0034	-0.00036618	-3.5894e-07	0.0586	-3.0705e-09	1.1274e-05	0.0969	-0.00063614	6.8962e-07	-0.0016	-0.0034	-0.00018259	-0.00090358	1.379	-0.931	-0.1538	0.00066506	-0.0013	6.8771e-07	-0.5309	-2.5657	-0.0264	-0.0051	-1.2454e-09	0.0825	0.0316	0.1666	2.0837	-2.3124	-1.1118	1.112	-0.919	0.8136	-3.4159
mschadC4	-0.1818	-0.0105	-0.092	-4.5141e-05	0.0082	0.0104	2.152e-05	1.2633e-07	0.1772	0.0549	3.0097e-15	-0.0103	4.3961e-05	-0.0168	-0.0105	-0.0034	-0.00036618	-3.5894e-07	0.0586	-3.0705e-09	1.1274e-05	0.0969	-0.00063614	6.8962e-07	-0.0016	-0.0034	-0.00018259	-0.00090358	1.379	-0.931	-0.1538	0.00066506	-0.0013	6.8771e-07	-0.5309	-2.5657	-0.0264	-0.0051	-1.2471e-09	0.0825	0.0316	0.1666	2.0837	-2.3124	-1.1118	1.112	-0.919	0.8136	-3.4159
mckatC6	-0.1818	-0.0105	-0.092	-4.5141e-05	0.0082	0.0104	2.152e-05	1.2619e-07	0.1772	0.0549	9.0585e-15	-0.0103	4.3961e-05	-0.0168	-0.0105	-0.0034	-0.00036618	-3.5894e-07	0.0586	-3.0705e-09	1.1274e-05	0.0969	-0.00063614	6.8962e-07	-0.0016	-0.0034	-0.00018259	-0.00090358	1.379	-0.931	-0.1538	0.00066506	-0.0013	6.8772e-07	-0.5309	-2.5657	-0.0264	-0.0051	-1.2467e-09	0.0825	0.0316	0.1666	2.0837	-2.3124	-1.1118	1.112	-0.919	0.8136	-3.4159
mckatC4	-0.1818	-0.0105	-0.092	-4.5141e-05	0.0082	0.0104	2.152e-05	1.2616e-07	0.1772	0.0549	2.2127e-15	-0.0103	4.3961e-05	-0.0168	-0.0105	-0.0034	-0.00036618	-3.5894e-07	0.0586	-3.0705e-09	1.1274e-05	0.0969	-0.00063614	6.8962e-07	-0.0016	-0.0034	-0.00018259	-0.00090358	1.379	-0.931	-0.1538	0.00066506	-0.0013	6.8772e-07	-0.5309	-2.5657	-0.0264	-0.0051	-1.2464e-09	0.0825	0.0316	0.1666	2.0837	-2.3124	-1.1118	1.112	-0.919	0.8136	-3.4159
Supplementary Table S20. Numerical values of the flux control coefficients for each of the reactions, or transport processes indicated in each of the matrix rows (2-95) by the activities in each matrix column (B-DP) plotted in Figure 4C in the main text.
The conditions used to generate this matrix of control coefficients correspond to 9mM Glucose and 10 mM PCoA. The key to the acronyms used in this table has been provided in Table 1 in the main text
[truncated: 70 more columns]

## Sheet: Flux(F)CC_Glc10_PCA10
	GLUT4	HK	PFK	ALD	GAPD	PGK	ENOL	PK	LDH	G6PDH	P6GDH	R5PI	Ru5PE	RTAc	RTAc2	RTAl	ALDR1	SoDH	XyDH	FRUT	XyOHT	HydroATP	NDPcs	NTPcs	GNO_is	GPa	GPb	PGLM	Uni	NaCa	PyrC	PyrDH	PyrCb	CS	ACO	IDH	KGDH	SL	FH	MDH	AAT	CiC	CI_Resp	HNe	HSDH	CII_SDH	ETFH	O2ETF	ATPsynthase
GLUT4	0.9559	0.0563	0.1054	3.5189e-05	-1.2418e-05	-1.6181e-05	-5.0817e-08	-2.9727e-10	-9.1042e-05	-8.3537e-06	-1.7563e-21	1.5288e-05	-6.7909e-08	2.6543e-05	1.6941e-05	4.8512e-06	3.0461e-07	3.2699e-10	-9.6023e-05	2.8006e-12	-1.9218e-08	-0.1229	6.0126e-07	-9.9704e-11	0.00037102	0.00085009	2.0841e-05	0.00028492	0.00059216	-0.00039714	7.7621e-05	-2.193e-07	4.2406e-07	-2.8745e-10	0.00066068	-0.0011	-2.9477e-06	1.2452e-06	4.8764e-13	-0.0001042	3.5262e-06	-0.00020652	-0.00018029	-0.00056567	-0.00028355	0.00028358	-0.00021473	0.00024703	-0.00083921
HK	0.9559	0.0563	0.1054	3.5193e-05	-1.2419e-05	-1.6183e-05	-5.0824e-08	-2.9731e-10	-9.1053e-05	-8.3548e-06	1.6432e-18	1.529e-05	-6.7917e-08	2.6547e-05	1.6944e-05	4.8518e-06	-6.3937e-06	-6.8635e-09	-9.6035e-05	-5.8785e-11	-1.9221e-08	-0.1229	6.0132e-07	-9.4832e-11	0.00037106	0.0008502	2.0844e-05	0.00028495	0.00059224	-0.00039719	7.7631e-05	-2.1933e-07	4.2411e-07	-2.8748e-10	0.00066076	-0.0011	-2.948e-06	1.2454e-06	4.8771e-13	-0.00010422	3.5266e-06	-0.00020654	-0.00018032	-0.00056574	-0.00028359	0.00028362	-0.00021475	0.00024706	-0.00083932
PFK	0.9235	0.0544	0.1134	3.7856e-05	-0.00010478	-0.00013653	-4.2879e-07	-2.5083e-09	-8.3984e-05	-0.0023	5.2268e-19	0.00012812	-5.6907e-07	0.00022243	0.00014197	4.0653e-05	-6.1803e-06	-6.6345e-09	-0.00080467	-5.6824e-11	-1.6105e-07	-0.1146	3.0542e-06	-2.7573e-08	0.0055	0.0125	0.00030749	0.0042	0.00055203	-0.00037022	7.1604e-05	-2.0444e-07	3.9532e-07	-2.6796e-10	0.0006159	-0.0011	-2.7479e-06	1.1609e-06	4.5459e-13	-9.7142e-05	3.2872e-06	-0.00019252	-0.00016807	-0.00052733	-0.00026433	0.00026436	-0.00020017	0.00023029	-0.00078233
ALD	0.9241	0.0545	0.1135	3.7878e-05	-0.00010484	-0.00013661	-4.2904e-07	-2.5098e-09	-8.4033e-05	-0.0023	5.6141e-19	0.00012819	-5.6941e-07	0.00022256	0.00014205	4.0677e-05	-6.1839e-06	-6.6384e-09	-0.00080514	-5.6857e-11	-1.6114e-07	-0.1147	3.056e-06	-2.7589e-08	0.0055	0.0125	0.00030767	0.0042	0.00055235	-0.00037044	7.1646e-05	-2.0456e-07	3.9555e-07	-2.6812e-10	0.00061626	-0.0011	-2.7495e-06	1.1615e-06	4.5488e-13	-9.7199e-05	3.2891e-06	-0.00019263	-0.00016817	-0.00052764	-0.00026449	0.00026452	-0.00020029	0.00023042	-0.00078279
GAPD	0.9233	0.0544	0.1131	3.775e-05	-0.0001284	-0.00016731	-5.2546e-07	-3.0738e-09	-8.3769e-05	-0.0016	1.5708e-19	0.00015697	-6.9724e-07	0.00027253	0.00017394	4.9809e-05	-6.1796e-06	-6.6337e-09	-0.0009859	-5.6817e-11	-1.9732e-07	-0.1146	3.6861e-06	-1.9482e-08	0.0055	0.0125	0.00030743	0.0042	0.0005521	-0.00037027	7.1421e-05	-2.0447e-07	3.9537e-07	-2.68e-10	0.00061597	-0.0011	-2.7482e-06	1.161e-06	4.5464e-13	-9.7154e-05	3.2876e-06	-0.00019254	-0.00016809	-0.0005274	-0.00026437	0.0002644	-0.0002002	0.00023031	-0.00078243
PGK	0.9233	0.0544	0.1131	3.775e-05	-0.0001284	-0.00016731	-5.2546e-07	-3.0738e-09	-8.3769e-05	-0.0016	1.2411e-19	0.00015697	-6.9724e-07	0.00027253	0.00017394	4.9809e-05	-6.1796e-06	-6.6337e-09	-0.0009859	-5.6817e-11	-1.9732e-07	-0.1146	3.6861e-06	-1.9482e-08	0.0055	0.0125	0.00030743	0.0042	0.0005521	-0.00037027	7.1421e-05	-2.0447e-07	3.9537e-07	-2.68e-10	0.00061597	-0.0011	-2.7482e-06	1.161e-06	4.5466e-13	-9.7154e-05	3.2876e-06	-0.00019254	-0.00016809	-0.0005274	-0.00026437	0.0002644	-0.0002002	0.00023031	-0.00078243
ENOL	0.9233	0.0544	0.1131	3.775e-05	-0.0001284	-0.00016731	-5.2546e-07	-3.0738e-09	-8.3769e-05	-0.0016	1.471e-19	0.00015697	-6.9724e-07	0.00027253	0.00017394	4.9809e-05	-6.1796e-06	-6.6337e-09	-0.0009859	-5.6817e-11	-1.9732e-07	-0.1146	3.6861e-06	-1.9482e-08	0.0055	0.0125	0.00030743	0.0042	0.0005521	-0.00037027	7.1421e-05	-2.0447e-07	3.9537e-07	-2.68e-10	0.00061597	-0.0011	-2.7482e-06	1.161e-06	4.5466e-13	-9.7154e-05	3.2876e-06	-0.00019254	-0.00016809	-0.0005274	-0.00026437	0.0002644	-0.0002002	0.00023031	-0.00078243
PK	0.9233	0.0544	0.1131	3.775e-05	-0.0001284	-0.00016731	-5.2546e-07	-3.0738e-09	-8.3769e-05	-0.0016	-2.3774e-19	0.00015697	-6.9724e-07	0.00027253	0.00017394	4.9809e-05	-6.1796e-06	-6.6337e-09	-0.0009859	-5.6817e-11	-1.9732e-07	-0.1146	3.6861e-06	-1.9482e-08	0.0055	0.0125	0.00030743	0.0042	0.0005521	-0.00037027	7.1421e-05	-2.0447e-07	3.9537e-07	-2.68e-10	0.00061597	-0.0011	-2.7482e-06	1.161e-06	4.5467e-13	-9.7154e-05	3.2876e-06	-0.00019254	-0.00016809	-0.0005274	-0.00026437	0.0002644	-0.0002002	0.00023031	-0.00078243
LDH	0.9257	0.0546	0.1134	3.7849e-05	-0.00012867	-0.00016766	-5.2657e-07	-3.0803e-09	0.0011	-0.0016	7.174e-20	0.0001573	-6.9871e-07	0.0002731	0.00017431	4.9914e-05	-6.1986e-06	-6.6541e-09	-0.00098798	-5.6992e-11	-1.9774e-07	-0.1149	2.8754e-07	-1.9528e-08	0.0055	0.0126	0.00030823	0.0042	0.00015221	-0.00010209	-0.0009321	-5.8004e-08	1.1216e-07	-7.4243e-11	0.00017034	-0.00029308	-7.5188e-07	3.2936e-07	1.2898e-13	-2.6866e-05	8.9945e-07	-5.3244e-05	-4.6436e-05	-0.00014493	-7.2648e-05	7.2656e-05	-5.5015e-05	6.3558e-05	-0.00021396
G6PDH	0.8051	0.0474	-0.5988	-0.0001999	-0.00010873	-0.00014169	-4.4498e-07	-2.6031e-09	-0.0002076	0.998	3.7185e-19	0.00013214	-5.8693e-07	0.00022942	0.00014643	4.1929e-05	-5.367e-06	-5.7614e-09	-0.00082993	-4.9346e-11	-1.661e-07	-0.2813	3.4818e-06	1.1887e-05	0.0052	0.012	0.00029347	0.004	0.0014	-0.00090885	0.000177	-5.0187e-07	9.7044e-07	-6.5782e-10	0.0015	-0.0026	-6.7457e-06	2.8497e-06	1.1159e-12	-0.00023847	8.0697e-06	-0.00047261	-0.0004126	-0.0013	-0.00064891	0.00064898	-0.0004914	0.00056532	-0.0019
P6GDH	0.8051	0.0474	-0.5988	-0.0001999	-0.00010873	-0.00014169	-4.4498e-07	-2.6031e-09	-0.0002076	0.998	0	0.00013214	-5.8693e-07	0.00022942	0.00014643	4.1929e-05	-5.367e-06	-5.7614e-09	-0.00082993	-4.9346e-11	-1.661e-07	-0.2813	3.4818e-06	1.1887e-05	0.0052	0.012	0.00029347	0.004	0.0014	-0.00090885	0.000177	-5.0187e-07	9.7044e-07	-6.5782e-10	0.0015	-0.0026	-6.7457e-06	2.8497e-06	1.116e-12	-0.00023847	8.0697e-06	-0.00047261	-0.0004126	-0.0013	-0.00064891	0.00064898	-0.0004914	0.00056532	-0.0019
R5PI	0.5983	0.0353	-0.3996	-0.00013341	-0.0384	-0.05	-0.00015703	-9.1862e-07	0.00026343	1.0982	3.3204e-16	0.0469	-0.0002082	0.0814	0.0519	0.0149	-5.0673e-06	-5.4396e-09	-0.2944	-4.659e-11	-5.8921e-05	-0.1646	0.001	1.308e-05	0.0038	0.0086	0.00021186	0.0029	0.00066204	-0.000444	-0.0002246	-2.4571e-07	4.7512e-07	-3.2148e-10	0.0007388	-0.0013	-3.2936e-06	1.3952e-06	5.4637e-13	-0.00011653	3.94e-06	-0.00023094	-0.00020159	-0.00063227	-0.00031693	0.00031697	-0.00024001	0.0002762	-0.00093767
Ru5PE	0.8719	0.0514	-0.6631	-0.00022138	0.0123	0.016	5.014e-05	2.9331e-07	-0.00035976	0.9656	7.6604e-14	-0.015	6.648e-05	-0.026	-0.0166	-0.0047	-5.4639e-06	-5.8654e-09	0.094	-5.0237e-11	1.8814e-05	-0.3189	-0.00032705	1.1501e-05	0.0057	0.013	0.00031983	0.0044	0.0016	-0.0011	0.00030673	-5.8462e-07	1.1305e-06	-7.6646e-10	0.0018	-0.003	-7.8608e-06	3.3196e-06	1.3028e-12	-0.00027786	9.4038e-06	-0.00055068	-0.00048076	-0.0015	-0.00075615	0.00075623	-0.00057261	0.00065873	-0.0022
RTAc	0.5983	0.0353	-0.3996	-0.00013341	-0.0384	-0.05	-0.00015703	-9.1862e-07	0.00026343	1.0982	3.3204e-16	0.0469	-0.0002082	0.0814	0.0519	0.0149	-5.0673e-06	-5.4396e-09	-0.2944	-4.659e-11	-5.8921e-05	-0.1646	0.001	1.308e-05	0.0038	0.0086	0.00021186	0.0029	0.00066204	-0.000444	-0.0002246	-2.4571e-07	4.7512e-07	-3.2148e-10	0.0007388	-0.0013	-3.2936e-06	1.3952e-06	5.4637e-13	-0.00011653	3.94e-06	-0.00023094	-0.00020159	-0.00063227	-0.00031693	0.00031697	-0.00024001	0.0002762	-0.00093767
RTAc2	0.5983	0.0353	-0.3996	-0.00013341	-0.0384	-0.05	-0.00015703	-9.1862e-07	0.00026343	1.0982	-1.2215e-16	0.0469	-0.0002082	0.0814	0.0519	0.0149	-5.0673e-06	-5.4396e-09	-0.2944	-4.659e-11	-5.8921e-05	-0.1646	0.001	1.308e-05	0.0038	0.0086	0.00021186	0.0029	0.00066204	-0.000444	-0.0002246	-2.4571e-07	4.7512e-07	-3.2148e-10	0.0007388	-0.0013	-3.2936e-06	1.3952e-06	5.4639e-13	-0.00011653	3.94e-06	-0.00023094	-0.00020159	-0.00063227	-0.00031693	0.00031697	-0.00024001	0.0002762	-0.00093767
RTAl	0.5983	0.0353	-0.3996	-0.00013341	-0.0384	-0.05	-0.00015703	-9.1862e-07	0.00026343	1.0982	1.0368e-16	0.0469	-0.0002082	0.0814	0.0519	0.0149	-5.0673e-06	-5.4396e-09	-0.2944	-4.659e-11	-5.8921e-05	-0.1646	0.001	1.308e-05	0.0038	0.0086	0.00021186	0.0029	0.00066204	-0.000444	-0.0002246	-2.4571e-07	4.7512e-07	-3.2148e-10	0.0007388	-0.0013	-3.2936e-06	1.3952e-06	5.4621e-13	-0.00011653	3.94e-06	-0.00023094	-0.00020159	-0.00063227	-0.00031693	0.00031697	-0.00024001	0.0002762	-0.00093767
ALDR1	0.7784	-0.9931	-1.8587	-0.0006205	0.00021902	0.0002854	8.9633e-07	5.2434e-09	0.0016	0.00014846	4.3055e-19	-0.00026966	1.1978e-06	-0.00046818	-0.00029882	-8.5567e-05	0.9989	0.0011	0.0017	9.1843e-06	3.3898e-07	2.1668	-7.8961e-06	-7.2674e-07	-0.0065	-0.015	-0.0003675	-0.005	-0.0104	0.007	-0.0014	3.8672e-06	-7.4778e-06	5.0688e-09	-0.0117	0.0201	5.1979e-05	-2.1959e-05	-8.5989e-12	0.0018	-6.2181e-05	0.0036	0.0032	0.01	0.005	-0.005	0.0038	-0.0044	0.0148
SoDH	0.7784	-0.9931	-1.8587	-0.0006205	0.00021902	0.0002854	8.9633e-07	5.2434e-09	0.0016	0.00014846	3.803e-19	-0.00026966	1.1978e-06	-0.00046818	-0.00029882	-8.5567e-05	0.9989	0.0011	0.0017	9.1843e-06	3.3898e-07	2.1668	-7.8961e-06	-7.2674e-07	-0.0065	-0.015	-0.0003675	-0.005	-0.0104	0.007	-0.0014	3.8672e-06	-7.4778e-06	5.0688e-09	-0.0117	0.0201	5.1979e-05	-2.1959e-05	-8.599e-12	0.0018	-6.2181e-05	0.0036	0.0032	0.01	0.005	-0.005	0.0038	-0.0044	0.0148
XyDH	1.3715	0.0808	-1.1442	-0.00038197	0.1047	0.1364	0.00042835	2.5058e-06	-0.0015	0.7237	-2.3487e-17	-0.1279	0.00056792	-0.222	-0.1417	-0.0406	-6.1879e-06	-6.6426e-09	0.803	-5.6894e-11	0.00016072	-0.6006	-0.0028	8.6196e-06	0.0092	0.0211	0.00051694	0.0071	0.0033	-0.0022	0.0013	-1.2033e-06	2.3268e-06	-1.5788e-09	0.0036	-0.0063	-1.6199e-05	6.8327e-06	2.6757e-12	-0.00057239	1.9378e-05	-0.0011	-0.00099039	-0.0031	-0.0016	0.0016	-0.0012	0.0014	-0.0046
FRUT	0.7784	-0.9931	-1.8587	-0.0006205	0.00021902	0.0002854	8.9633e-07	5.2434e-09	0.0016	0.00014846	-5.8544e-19	-0.00026966	1.1978e-06	-0.00046818	-0.00029882	-8.5567e-05	0.9989	0.0011	0.0017	9.1843e-06	3.3898e-07	2.1668	-7.8961e-06	-7.2674e-07	-0.0065	-0.015	-0.0003675	-0.005	-0.0104	0.007	-0.0014	3.8672e-06	-7.4778e-06	5.0688e-09	-0.0117	0.0201	5.1979e-05	-2.1959e-05	-8.599e-12	0.0018	-6.2181e-05	0.0036	0.0032	0.01	0.005	-0.005	0.0038	-0.0044	0.0148
XyOHT	1.3715	0.0808	-1.1442	-0.00038197	0.1047	0.1364	0.00042835	2.5058e-06	-0.0015	0.7237	-2.3434e-17	-0.1279	0.00056792	-0.222	-0.1417	-0.0406	-6.1879e-06	-6.6426e-09	0.803	-5.6894e-11	0.00016072	-0.6006	-0.0028	8.6196e-06	0.0092	0.0211	0.00051694	0.0071	0.0033	-0.0022	0.0013	-1.2033e-06	2.3268e-06	-1.5788e-09	0.0036	-0.0063	-1.6199e-05	6.8327e-06	2.6757e-12	-0.00057239	1.9378e-05	-0.0011	-0.00099039	-0.0031	-0.0016	0.0016	-0.0012	0.0014	-0.0046
HydroATP	0.8795	0.0518	0.1131	3.7748e-05	-0.00019193	-0.00025009	-7.8544e-07	-4.5947e-09	-0.00081975	-0.002	-6.4191e-19	0.00023457	-1.0419e-06	0.00040726	0.00025993	7.4432e-05	-5.8132e-06	-6.2405e-09	-0.0015	-5.3449e-11	-2.9487e-07	-0.1075	7.5167e-06	-2.4255e-08	0.0077	0.0176	0.00043268	0.0059	0.0053	-0.0036	0.00069891	-1.9764e-06	3.8217e-06	-2.5905e-09	0.006	-0.0103	-2.6565e-05	1.1222e-05	4.3947e-12	-0.00093912	3.1779e-05	-0.0019	-0.0016	-0.0051	-0.0026	0.0026	-0.0019	0.0022	-0.0076
NDPcs	0.0582	0.0023	0.2893	9.6586e-05	-0.0227	-0.0296	-9.2983e-05	-5.4393e-07	-0.375	-0.1574	-1.2059e-17	0.0278	-0.00012328	0.0482	0.0308	0.0088	0.0011	1.128e-06	-0.1743	9.6613e-09	-3.4889e-05	0.0809	0.0017	-1.8753e-06	0.00011936	0.00027348	6.7049e-06	9.1662e-05	0.1274	-0.0855	0.3197	-4.6675e-05	9.0253e-05	-6.1745e-08	0.142	-0.2454	-0.00063619	0.00026503	1.0378e-10	-0.0224	0.00076106	-0.0444	-0.0388	-0.1219	-0.0611	0.0611	-0.0463	0.0531	-0.1812
NTPcs	0.8051	0.0481	-0.598	-0.00019963	-0.00010878	-0.00014175	-4.4518e-07	-2.6042e-09	-0.0001731	0.9987	5.5547e-17	0.0001322	-5.872e-07	0.00022952	0.00014649	4.1948e-05	-0.0006553	-7.0346e-07	-0.0008303	-6.0251e-09	-1.6618e-07	-0.2828	3.3815e-06	1.1895e-05	0.0052	0.012	0.00029388	0.004	0.0011	-0.00076558	0.00014758	-5.4263e-07	1.0492e-06	-5.8231e-10	0.0013	-0.0022	-5.1871e-06	3.0811e-06	1.2066e-12	-0.00020708	6.2052e-06	-0.00041039	-0.00055243	-0.00094963	-0.00047602	0.00047607	-0.00036048	0.00044038	-0.0014
GNO_is	-0.548	-0.0323	0.3697	0.00012342	7.762e-05	0.00010114	3.1765e-07	1.8582e-09	0.00017056	0.0013	3.1456e-19	-9.4392e-05	4.1927e-07	-0.00016388	-0.0001046	-2.9952e-05	3.6555e-06	3.9241e-09	0.00059285	3.361e-11	1.1866e-07	0.2309	-2.5531e-06	1.6035e-08	0.2393	0.5484	0.0134	0.1838	-0.0011	0.00074623	-0.00014542	4.1207e-07	-7.9681e-07	5.4011e-10	-0.0012	0.0021	5.5387e-06	-2.3398e-06	-9.1628e-13	0.0001958	-6.6258e-06	0.00038805	0.00033877	0.0011	0.0005328	-0.00053286	0.00040347	-0.00046417	0.0016
GPa	-0.219	-0.0129	0.1477	4.9314e-05	3.1013e-05	4.0412e-05	1.2692e-07	7.4245e-10	6.8149e-05	0.00053798	-1.7942e-19	-3.7715e-05	1.6752e-07	-6.5479e-05	-4.1792e-05	-1.1967e-05	1.4606e-06	1.5679e-09	0.00023688	1.3429e-11	4.7409e-08	0.0923	-1.0201e-06	6.4066e-09	0.2749	0.6541	-0.0085	0.0734	-0.00044457	0.00029816	-5.8103e-05	1.6465e-07	-3.1837e-07	2.158e-10	-0.00049601	0.00085603	2.213e-06	-9.3488e-07	-3.661e-13	7.8233e-05	-2.6473e-06	0.00015504	0.00013536	0.00042468	0.00021288	-0.0002129	0.00016121	-0.00018546	0.00063005
GPb	-13.9697	-0.8232	9.4245	0.0031	0.002	0.0026	8.0974e-06	4.7368e-08	0.0043	0.0343	-5.7693e-18	-0.0024	1.0688e-05	-0.0042	-0.0027	-0.00076351	9.3184e-05	1.0003e-07	0.0151	8.5676e-10	3.0247e-06	5.8868	-6.5082e-05	4.0875e-07	-1.2117	-3.7647	0.9077	4.6853	-0.0284	0.019	-0.0037	1.0504e-05	-2.0312e-05	1.3768e-08	-0.0316	0.0546	0.00014119	-5.9646e-05	-2.3357e-11	0.005	-0.0001689	0.0099	0.0086	0.0271	0.0136	-0.0136	0.0103	-0.0118	0.0402
PGLM	-0.548	-0.0323	0.3697	0.00012342	7.762e-05	0.00010114	3.1765e-07	1.8582e-09	0.00017056	0.0013	-2.8247e-19	-9.4392e-05	4.1927e-07	-0.00016388	-0.0001046	-2.9952e-05	3.6555e-06	3.9241e-09	0.00059285	3.361e-11	1.1866e-07	0.2309	-2.5531e-06	1.6035e-08	0.2393	0.5484	0.0134	0.1838	-0.0011	0.00074623	-0.00014542	4.1207e-07	-7.9681e-07	5.4011e-10	-0.0012	0.0021	5.5387e-06	-2.3398e-06	-9.1627e-13	0.0001958	-6.6258e-06	0.00038805	0.00033877	0.0011	0.0005328	-0.00053286	0.00040347	-0.00046417	0.0016
Uni	-0.0115	-0.00067919	-0.0016	-5.2891e-07	1.4052e-05	1.8311e-05	5.7506e-08	3.364e-10	0.009	0.00010662	-1.3717e-21	-1.7167e-05	7.6251e-08	-2.9804e-05	-1.9023e-05	-5.4472e-06	-4.8703e-07	-5.2283e-10	0.00010782	-4.478e-12	2.1579e-08	0.0051	-2.6536e-05	1.2685e-09	-7.7636e-05	-0.00017788	-4.3611e-06	-5.962e-05	0.9347	0.0437	-0.0077	-2.9581e-05	5.7198e-05	2.3711e-08	-0.0615	0.1259	0.00046063	0.00016796	6.5775e-11	0.0097	-0.00055104	0.0192	0.0171	0.0779	0.039	-0.039	0.0296	-0.0252	0.1158
NaCa	-0.0115	-0.00067919	-0.0016	-5.2891e-07	1.4052e-05	1.8311e-05	5.7506e-08	3.364e-10	0.009	0.00010662	1.1189e-20	-1.7167e-05	7.6251e-08	-2.9804e-05	-1.9023e-05	-5.4472e-06	-4.8703e-07	-5.2283e-10	0.00010782	-4.478e-12	2.1579e-08	0.0051	-2.6536e-05	1.2685e-09	-7.7636e-05	-0.00017788	-4.3611e-06	-5.962e-05	0.9347	0.0437	-0.0077	-2.9581e-05	5.7198e-05	2.3711e-08	-0.0615	0.1259	0.00046063	0.00016796	6.5775e-11	0.0097	-0.00055104	0.0192	0.0171	0.0779	0.039	-0.039	0.0296	-0.0252	0.1158
PyrC	1.1657	0.0687	0.1437	4.7972e-05	-0.00022895	-0.00029833	-9.3694e-07	-5.4809e-09	-1.2353	-0.0025	6.628e-19	0.00027983	-1.2429e-06	0.00048583	0.00031008	8.8792e-05	-4.7853e-06	-5.137e-09	-0.0018	-4.3998e-11	-3.5176e-07	-0.1691	0.0036	-3.0098e-08	0.007	0.016	0.00039153	0.0054	0.4218	-0.2829	1.0532	-0.00015449	0.00029872	-2.0436e-07	0.47	-0.8121	-0.0021	0.0008772	3.4351e-10	-0.0741	0.0025	-0.1469	-0.1283	-0.4034	-0.2022	0.2022	-0.1531	0.1759	-0.5996
CS	0.2018	0.012	-0.0063	-2.0986e-06	0.0025	0.0032	1.0179e-05	5.9545e-08	-0.1304	0.0171	-1.4652e-18	-0.003	1.3495e-05	-0.0053	-0.0034	-0.00096408	-0.00011794	-1.2661e-07	0.0191	-1.0844e-09	3.8193e-06	-0.0903	0.00031071	2.0331e-07	0.0014	0.0031	7.6377e-05	0.001	0.8854	-0.5906	0.1112	0.00014319	-0.00027689	-4.4826e-08	0.4841	-1.7125	-0.0122	-0.00081308	-3.184e-10	-0.0764	0.0146	-0.1513	0.5254	-1.3958	-0.6996	0.6997	-0.5298	0.5088	-2.0814
ACO	0.1218	0.0073	-0.006	-2.0157e-06	0.0017	0.0022	6.876e-06	4.0224e-08	-0.0815	0.0115	-3.1921e-19	-0.0021	9.1164e-06	-0.0036	-0.0023	-0.00065125	-7.945e-05	-8.5289e-08	0.0129	-7.3049e-10	2.58e-06	-0.0497	0.00019097	1.3748e-07	0.00080884	0.0019	4.5435e-05	0.00062114	0.5585	-0.373	0.0695	0.00010974	-0.00021219	-3.4245e-07	0.9003	-1.0714	-0.007	-0.0006231	-2.4401e-10	-0.142	0.0084	-0.2814	0.3628	-0.8986	-0.4505	0.4505	-0.3411	0.325	-1.3402
IDH	-0.5556	-0.0326	-0.0989	-3.3006e-05	0.0023	0.0031	9.5791e-06	5.6036e-08	0.0606	0.0167	1.9268e-18	-0.0029	1.2701e-05	-0.005	-0.0032	-0.0009073	-9.9145e-05	-1.0643e-07	0.018	-9.1157e-10	3.5943e-06	0.66	-0.00023794	1.9845e-07	-0.0048	-0.0109	-0.00026776	-0.0037	0.0133	-0.0436	-0.0516	0.00047835	-0.00092496	9.0801e-08	-0.0873	0.6794	-0.0028	-0.0027	-1.0636e-09	0.0138	0.0034	0.0273	0.6474	-0.0358	-0.018	0.018	-0.0136	-0.0568	-0.0534
KGDH	0.1222	0.0073	-0.006	-2.0148e-06	0.0017	0.0022	6.8893e-06	4.0301e-08	-0.0818	0.0116	-1.3321e-18	-0.0021	9.134e-06	-0.0036	-0.0023	-0.00065251	-7.9605e-05	-8.5455e-08	0.0129	-7.3191e-10	2.585e-06	-0.0498	0.0001916	1.3774e-07	0.00081119	0.0019	4.5567e-05	0.00062294	0.5643	-0.3782	0.0697	0.00011024	-0.00021317	-5.1052e-07	0.9027	-1.0747	0.0032	-0.00062597	-2.4513e-10	-0.1424	-0.0038	-0.2822	0.3633	-0.9012	-0.4517	0.4518	-0.3421	0.3259	-1.344
SL	0.1222	0.0073	-0.006	-2.0148e-06	0.0017	0.0022	6.8893e-06	4.0301e-08	-0.0818	0.0116	3.4208e-17	-0.0021	9.134e-06	-0.0036	-0.0023	-0.00065251	-7.9605e-05	-8.5455e-08	0.0129	-7.3191e-10	2.585e-06	-0.0498	0.0001916	1.3774e-07	0.00081119	0.0019	4.5567e-05	0.00062294	0.5643	-0.3782	0.0697	0.00011024	-0.00021317	-5.1052e-07	0.9027	-1.0747	0.0032	-0.00062597	-2.4513e-10	-0.1424	-0.0038	-0.2822	0.3633	-0.9012	-0.4517	0.4518	-0.3421	0.3259	-1.344
FH	0.1222	0.0073	-0.006	-2.0148e-06	0.0017	0.0022	6.8893e-06	4.0301e-08	-0.0818	0.0116	-1.6555e-19	-0.0021	9.134e-06	-0.0036	-0.0023	-0.00065251	-7.9605e-05	-8.5455e-08	0.0129	-7.3191e-10	2.585e-06	-0.0498	0.0001916	1.3774e-07	0.00081119	0.0019	4.5567e-05	0.00062294	0.5643	-0.3782	0.0697	0.00011024	-0.00021317	-5.1052e-07	0.9027	-1.0747	0.0032	-0.00062597	-2.4513e-10	-0.1424	-0.0038	-0.2822	0.3633	-0.9012	-0.4517	0.4518	-0.3421	0.3259	-1.344
MDH	0.1222	0.0073	-0.006	-2.0148e-06	0.0017	0.0022	6.8893e-06	4.0301e-08	-0.0818	0.0116	2.1872e-18	-0.0021	9.134e-06	-0.0036	-0.0023	-0.00065251	-7.9605e-05	-8.5455e-08	0.0129	-7.3191e-10	2.585e-06	-0.0498	0.0001916	1.3774e-07	0.00081119	0.0019	4.5567e-05	0.00062294	0.5643	-0.3782	0.0697	0.00011024	-0.00021317	-5.1052e-07	0.9027	-1.0747	0.0032	-0.00062597	-2.4513e-10	-0.1424	-0.0038	-0.2822	0.3633	-0.9012	-0.4517	0.4518	-0.3421	0.3259	-1.344
AAT	0.0932	0.0056	-0.0063	-2.0901e-06	0.0014	0.0018	5.8007e-06	3.3933e-08	-0.0614	0.0097	4.7219e-20	-0.0017	7.6907e-06	-0.003	-0.0019	-0.0005494	-6.6889e-05	-7.1805e-08	0.0109	-6.15e-10	2.1765e-06	-0.0377	0.00013973	1.1607e-07	0.00061809	0.0014	3.472e-05	0.00047466	0.088	0.0508	0.0524	6.8723e-05	-0.00013289	1.3304e-05	0.7071	-0.8009	-0.8329	-0.00039022	-1.5281e-10	-0.1115	0.9964	-0.221	0.3168	-0.6929	-0.3474	0.3474	-0.263	0.253	-1.0337
CI_Resp	0.1324	0.0077	0.041	1.368e-05	-0.002	-0.0026	-8.1886e-06	-4.7902e-08	-0.1429	-0.014	3.9315e-19	0.0024	-1.0857e-05	0.0042	0.0027	0.00077558	9.0778e-05	9.7449e-08	-0.0154	8.3464e-10	-3.0725e-06	-0.0374	0.0004672	-1.6636e-07	0.00083661	0.0019	4.6995e-05	0.00064246	0.5481	-0.3665	0.1219	9.0401e-05	-0.0001748	-2.954e-07	0.6769	-1.0513	-0.003	-0.00051331	-2.0101e-10	-0.1068	0.0035	-0.2116	0.3259	-0.8594	-0.4308	0.4308	-0.3262	0.3129	-1.2815
HNe	0.1728	0.01	0.0632	2.1112e-05	-0.0034	-0.0044	-1.3904e-05	-8.1334e-08	-0.1989	-0.0237	-2.0913e-19	0.0042	-1.8434e-05	0.0072	0.0046	0.0013	0.00015486	1.6624e-07	-0.0261	1.4238e-09	-5.2169e-06	-0.0441	0.00066647	-2.8197e-07	0.0011	0.0025	6.0676e-05	0.0008295	0.744	-0.4951	0.1696	0.0016	-0.0031	-2.1591e-07	0.6688	-1.4275	-0.0075	-0.0092	-3.6125e-09	-0.1055	0.009	-0.2091	-1.1074	-0.7287	-0.8665	0.8666	-0.6562	0.4172	-2.5778
HSDH	0.1222	0.0073	-0.006	-2.0154e-06	0.0017	0.0022	6.8902e-06	4.0306e-08	-0.0818	0.0116	1.8953e-18	-0.0021	9.1352e-06	-0.0036	-0.0023	-0.00065259	-7.9615e-05	-8.5466e-08	0.0129	-7.3201e-10	2.5853e-06	-0.0498	0.00019161	1.3776e-07	0.00081124	0.0019	4.557e-05	0.00062298	0.5643	-0.3783	0.0697	0.00011038	-0.00021343	-5.1151e-07	0.9027	-1.0748	0.0032	-0.00062675	-2.4544e-10	-0.1424	-0.0038	-0.2822	0.3634	-0.9013	0.5482	-0.5483	-0.3421	0.3259	-1.3442
CII_SDH	0.1222	0.0073	-0.006	-2.0148e-06	0.0017	0.0022	6.8893e-06	4.0301e-08	-0.0818	0.0116	2.4082e-18	-0.0021	9.134e-06	-0.0036	-0.0023	-0.00065251	-7.9605e-05	-8.5455e-08	0.0129	-7.3191e-10	2.585e-06	-0.0498	0.0001916	1.3774e-07	0.00081119	0.0019	4.5567e-05	0.00062294	0.5643	-0.3782	0.0697	0.00011024	-0.00021317	-5.1052e-07	0.9027	-1.0747	0.0032	-0.00062597	-2.4513e-10	-0.1424	-0.0038	-0.2822	0.3633	-0.9012	-0.4517	0.4518	-0.3421	0.3259	-1.344
O2ETF	0.1952	0.0118	-0.0538	-1.795e-05	0.0063	0.0082	2.5684e-05	1.5025e-07	0.0119	0.0433	-2.9779e-18	-0.0077	3.4053e-05	-0.0133	-0.0085	-0.0024	-0.00029348	-3.1505e-07	0.0482	-2.6984e-09	9.6371e-06	-0.1916	-0.00020261	5.1603e-07	0.0016	0.0036	8.8525e-05	0.0012	2.1397	-1.4264	-0.0102	0.0003856	-0.00074561	3.103e-07	0.4073	-4.1501	-0.0314	-0.0022	-8.5741e-10	-0.0642	0.0376	-0.1273	1.3387	-3.4249	-1.7168	1.717	-1.3001	1.2435	-5.1077
ATPsynthase	0.0348	0.002	0.0048	1.5862e-06	-4.0235e-05	-5.2428e-05	-1.6466e-07	-9.6321e-10	-0.0279	-0.00030673	-8.302e-19	4.9153e-05	-2.1833e-07	8.5338e-05	5.4467e-05	1.5597e-05	1.3713e-06	1.4721e-09	-0.00030872	1.2609e-11	-6.1788e-08	-0.0149	8.177e-05	-3.6495e-09	0.00023267	0.0005331	1.307e-05	0.00017867	0.1802	-0.1205	0.0238	-6.2834e-05	0.0001215	2.1901e-08	0.0388	-0.3504	-0.0025	0.00035678	1.3971e-10	-0.0061	0.003	-0.0121	-0.0477	-0.1786	-0.0895	0.0895	-0.0678	0.0771	-0.2651
Hu	0.0289	0.0017	0.0034	1.1284e-06	1.2758e-05	1.6625e-05	5.2212e-08	3.0543e-10	-0.0217	6.497e-05	2.5154e-18	-1.5581e-05	6.9206e-08	-2.7051e-05	-1.7265e-05	-4.9439e-06	-1.0013e-06	-1.0749e-09	9.7858e-05	-9.2066e-12	1.9586e-08	-0.0135	6.2398e-05	7.7911e-10	0.00019615	0.00044942	1.1018e-05	0.00015063	0.1682	-0.1121	0.0185	0.00017455	-0.00033751	8.4548e-08	-0.0566	-0.3284	-0.0034	-0.00099111	-3.8812e-10	0.0089	0.0041	0.0177	-0.0304	-0.2352	-0.1179	0.1179	-0.0893	0.0636	-1.5539
ANT	0.0274	0.0016	0.004	1.3481e-06	-5.5743e-05	-7.2636e-05	-2.2812e-07	-1.3345e-09	-0.0234	-0.00040817	-6.6023e-18	6.8096e-05	-3.0247e-07	0.00011823	7.5458e-05	2.1608e-05	2.1967e-06	2.3582e-09	-0.00042769	2.0198e-11	-8.56e-08	-0.0105	6.9262e-05	-4.859e-09	0.00018023	0.00041295	1.0124e-05	0.00013841	0.1521	-0.102	0.02	-5.6343e-05	0.00010895	-7.385e-08	0.1697	-0.2929	-0.00075731	0.00031993	1.2528e-10	-0.0268	0.00090595	-0.0531	-0.0463	-0.1453	-0.0728	0.0729	-0.0552	0.0635	-0.2156
leak	0.0026	0.00015189	0.00046656	1.5576e-07	-1.2188e-05	-1.5882e-05	-4.9878e-08	-2.9178e-10	-0.0024	-8.6488e-05	-2.8835e-21	1.4888e-05	-6.6132e-08	2.5849e-05	1.6498e-05	4.7243e-06	5.2818e-07	5.67e-10	-9.3511e-05	4.8563e-12	-1.8716e-08	-0.00088888	7.1869e-06	-1.0302e-09	1.6747e-05	3.8372e-05	9.4075e-07	1.2861e-05	0.0097	-0.0066	0.002	-4.9814e-05	9.6323e-05	-1.1579e-08	0.0206	-0.0186	6.7689e-05	0.00028285	1.1077e-10	-0.0032	-8.0975e-05	-0.0064	-0.0054	0.004	0.002	-0.002	0.0015	0.0058	0.006
PiC	0.0274	0.0016	0.004	1.3481e-06	-5.5743e-05	-7.2636e-05	-2.2812e-07	-1.3345e-09	-0.0234	-0.00040817	-7.0126e-21	6.8096e-05	-3.0247e-07	0.00011823	7.5458e-05	2.1608e-05	2.1967e-06	2.3582e-09	-0.00042769	2.0198e-11	-8.56e-08	-0.0105	6.9262e-05	-4.859e-09	0.00018023	0.00041295	1.0124e-05	0.00013841	0.1521	-0.102	0.02	-5.6343e-05	0.00010895	-7.385e-08	0.1697	-0.2929	-0.00075731	0.00031993	1.2528e-10	-0.0268	0.00090595	-0.0531	-0.0463	-0.1453	-0.0728	0.0729	-0.0552	0.0635	-0.2156
IMAC	-0.0111	-0.00065194	-0.0015	-4.9732e-07	1.1e-05	1.4333e-05	4.5014e-08	2.6333e-10	0.0086	8.5109e-05	1.5953e-21	-1.3438e-05	5.9688e-08	-2.333e-05	-1.4891e-05	-4.264e-06	-3.5226e-07	-3.7815e-10	8.4399e-05	-3.2388e-12	1.6892e-08	0.005	-2.5232e-05	1.0123e-09	-7.4594e-05	-0.00017091	-4.1902e-06	-5.7284e-05	-0.0631	0.0422	-0.0073	-2.9916e-05	5.7846e-05	2.2915e-08	-0.0594	0.1215	0.00044392	0.00016987	6.6519e-11	0.0094	-0.00053105	0.0186	0.0207	0.0733	0.0367	-0.0367	0.0278	-0.0234	0.1089
trROS	0.0045	0.00026092	0.00093764	3.1302e-07	-3.1763e-05	-4.1389e-05	-1.2999e-07	-7.6039e-10	-0.0041	-0.00022354	-6.8855e-21	3.88e-05	-1.7234e-07	6.7363e-05	4.2995e-05	1.2312e-05	1.4078e-06	1.5113e-09	-0.00024369	1.2944e-11	-4.8773e-08	-0.0016	1.2727e-05	-2.663e-09	2.9046e-05	6.6551e-05	1.6316e-06	2.2306e-05	0.0214	-0.0143	0.0035	-4.7578e-06	9.1998e-06	-7.4563e-09	0.0198	-0.0411	-0.00015811	2.7015e-05	1.0579e-11	-0.0031	0.00018915	-0.0062	0.0395	-0.0457	-0.0229	0.0229	-0.0174	0.0181	-0.0683
MnSOD	0.1381	0.0081	0.0236	7.8641e-06	-0.00053905	-0.00070241	-2.206e-06	-1.2905e-08	-0.1169	-0.0038	2.0649e-19	0.00065848	-2.9249e-06	0.0011	0.00072968	0.00020894	2.3005e-05	2.4695e-08	-0.0041	2.1151e-10	-8.2775e-07	-0.0564	0.00035263	-4.5784e-08	0.00091638	0.0021	5.1476e-05	0.00070372	0.7286	-0.4868	0.0996	0.00012635	-0.00024432	-2.5995e-07	0.681	-1.4015	-0.0052	-0.00071744	-2.8095e-10	-0.1074	0.0063	-0.2129	0.4447	-1.1526	-0.5777	0.5778	-0.4375	0.419	-1.7188
CuZnSOD	0.0045	0.00026092	0.00093764	3.1302e-07	-3.1763e-05	-4.1389e-05	-1.2999e-07	-7.6039e-10	-0.0041	-0.00022354	4.1037e-20	3.88e-05	-1.7234e-07	6.7363e-05	4.2995e-05	1.2312e-05	1.4078e-06	1.5113e-09	-0.00024369	1.2944e-11	-4.8773e-08	-0.0016	1.2727e-05	-2.663e-09	2.9046e-05	6.6551e-05	1.6316e-06	2.2306e-05	0.0214	-0.0143	0.0035	-4.7578e-06	9.1998e-06	-7.4563e-09	0.0198	-0.0411	-0.00015811	2.7015e-05	1.0579e-11	-0.0031	0.00018915	-0.0062	0.0395	-0.0457	-0.0229	0.0229	-0.0174	0.0181	-0.0683
GPXm	0.1382	0.0081	0.0236	7.8778e-06	-0.00054095	-0.00070488	-2.2138e-06	-1.295e-08	-0.117	-0.0039	-6.6269e-19	0.0006608	-2.9352e-06	0.0011	0.00073225	0.00020968	2.309e-05	2.4787e-08	-0.0042	2.123e-10	-8.3066e-07	-0.0565	0.00035306	-4.5938e-08	0.00091734	0.0021	5.153e-05	0.00070446	0.729	-0.4871	0.0998	0.00012564	-0.00024294	-2.6033e-07	0.6817	-1.4023	-0.0052	-0.00071338	-2.7936e-10	-0.1075	0.0063	-0.2131	0.4438	-1.1529	-0.5779	0.578	-0.4376	0.4192	-1.7193
GPX	0.1123	0.0066	0.0192	6.4064e-06	-0.0004411	-0.00057478	-1.8052e-06	-1.056e-08	-0.0951	-0.0031	-1.6837e-20	0.00053884	-2.3934e-06	0.00093552	0.0005971	0.00017098	1.8835e-05	2.0219e-08	-0.0034	1.7317e-10	-6.7735e-07	-0.0459	0.00028701	-3.7459e-08	0.00074509	0.0017	4.1854e-05	0.00057218	0.5921	-0.3956	0.0811	0.00010105	-0.0001954	-2.1121e-07	0.5534	-1.1389	-0.0043	-0.00057379	-2.247e-10	-0.0873	0.0051	-0.173	0.3665	-0.9389	-0.4706	0.4707	-0.3564	0.3416	-1.4002
GR	0.00070442	4.1384e-05	0.00012038	4.0186e-08	-2.7671e-06	-3.6056e-06	-1.1324e-08	-6.6243e-11	-0.00059661	-1.9723e-05	2.621e-23	3.3802e-06	-1.5014e-08	5.8685e-06	3.7456e-06	1.0726e-06	1.1815e-07	1.2683e-10	-2.123e-05	1.0863e-12	-4.249e-09	-0.00028769	1.8004e-06	-6.5766e-09	4.674e-06	1.0709e-05	2.6255e-07	3.5893e-06	0.0037	-0.0025	0.00050866	6.339e-07	-1.2257e-06	-1.3249e-09	0.0035	-0.0071	-2.6701e-05	-3.5994e-06	-1.4095e-12	-0.0005475	3.1942e-05	-0.0011	0.0023	-0.0059	-0.003	0.003	-0.0022	0.0021	-0.0088
GRX	-1.5444e-06	-9.0727e-08	-2.6862e-07	-8.9677e-11	6.0862e-09	7.9307e-09	2.4907e-11	1.457e-13	1.3124e-06	4.9774e-08	4.0144e-22	-7.4347e-09	3.3024e-11	-1.2908e-08	-8.2386e-09	-2.3591e-09	-2.6409e-10	-2.835e-13	4.6696e-08	-2.4281e-15	9.3458e-12	6.3104e-07	-3.9605e-09	-6.3812e-09	-1.0248e-08	-2.3481e-08	-5.7568e-10	-7.87e-09	-8.17e-06	5.4592e-06	-1.1189e-06	-1.3944e-09	2.6963e-09	2.9145e-12	-7.636e-06	1.5716e-05	5.8736e-08	7.9178e-09	3.1006e-15	1.2044e-06	-7.0264e-08	2.3869e-06	-5.0575e-06	1.2956e-05	6.4945e-06	-6.4952e-06	4.9181e-06	-4.7135e-06	1.9321e-05
TxPXm	0.1381	0.0081	0.0236	7.8639e-06	-0.00053902	-0.00070237	-2.2059e-06	-1.2904e-08	-0.1169	-0.0038	3.9392e-19	0.00065845	-2.9247e-06	0.0011	0.00072964	0.00020893	2.3003e-05	2.4694e-08	-0.0041	2.115e-10	-8.277e-07	-0.0564	0.00035262	-4.5782e-08	0.00091636	0.0021	5.1475e-05	0.00070371	0.7286	-0.4868	0.0996	0.00012636	-0.00024434	-2.5995e-07	0.681	-1.4015	-0.0052	-0.0007175	-2.8097e-10	-0.1074	0.0063	-0.2129	0.4447	-1.1525	-0.5777	0.5778	-0.4375	0.419	-1.7188
TxPX	0.1123	0.0066	0.0192	6.4064e-06	-0.00044111	-0.00057478	-1.8052e-06	-1.056e-08	-0.0951	-0.0031	1.8128e-19	0.00053884	-2.3934e-06	0.00093552	0.0005971	0.00017098	1.8835e-05	2.0219e-08	-0.0034	1.7317e-10	-6.7735e-07	-0.0459	0.00028701	-3.7459e-08	0.00074509	0.0017	4.1854e-05	0.00057218	0.5921	-0.3956	0.0811	0.00010105	-0.0001954	-2.1121e-07	0.5534	-1.1389	-0.0043	-0.00057379	-2.247e-10	-0.0873	0.0051	-0.173	0.3665	-0.9389	-0.4706	0.4707	-0.3564	0.3416	-1.4002
TxRm	0.1381	0.0081	0.0236	7.8639e-06	-0.00053902	-0.00070237	-2.2059e-06	-1.2904e-08	-0.1169	-0.0038	-2.2302e-18	0.00065845	-2.9247e-06	0.0011	0.00072964	0.00020893	2.3003e-05	2.4694e-08	-0.0041	2.115e-10	-8.277e-07	-0.0564	0.00035262	-4.5782e-08	0.00091636	0.0021	5.1475e-05	0.00070371	0.7286	-0.4868	0.0996	0.00012636	-0.00024434	-2.5995e-07	0.681	-1.4015	-0.0052	-0.0007175	-2.8097e-10	-0.1074	0.0063	-0.2129	0.4447	-1.1525	-0.5777	0.5778	-0.4375	0.419	-1.7188
TxR	0.1123	0.0066	0.0192	6.4064e-06	-0.00044111	-0.00057478	-1.8052e-06	-1.056e-08	-0.0951	-0.0031	1.815e-19	0.00053884	-2.3934e-06	0.00093552	0.0005971	0.00017098	1.8835e-05	2.0219e-08	-0.0034	1.7317e-10	-6.7735e-07	-0.0459	0.00028701	-3.7459e-08	0.00074509	0.0017	4.1854e-05	0.00057218	0.5921	-0.3956	0.0811	0.00010105	-0.0001954	-2.1121e-07	0.5534	-1.1389	-0.0043	-0.00057379	-2.247e-10	-0.0873	0.0051	-0.173	0.3665	-0.9389	-0.4706	0.4707	-0.3564	0.3416	-1.4002
H2O2em	0.1381	0.0081	0.0236	7.8661e-06	-0.00053917	-0.00070257	-2.2065e-06	-1.2908e-08	-0.1169	-0.0038	2.7209e-19	0.00065863	-2.9255e-06	0.0011	0.00072985	0.00020899	2.301e-05	2.4701e-08	-0.0041	2.1156e-10	-8.2794e-07	-0.0565	0.00035272	-4.5795e-08	0.00091663	0.0021	5.149e-05	0.00070392	0.7288	-0.487	0.0997	0.0001264	-0.00024441	-2.6002e-07	0.6812	-1.4019	-0.0052	-0.00071772	-2.8106e-10	-0.1074	0.0063	-0.2129	0.4448	-1.1529	-0.5779	0.578	-0.4376	0.4191	-1.7193
Cat	0.1123	0.0066	0.0192	6.4064e-06	-0.00044111	-0.00057478	-1.8052e-06	-1.056e-08	-0.0951	-0.0031	2.4122e-19	0.00053884	-2.3934e-06	0.00093552	0.0005971	0.00017098	1.8835e-05	2.0219e-08	-0.0034	1.7317e-10	-6.7735e-07	-0.0459	0.00028701	-3.7459e-08	0.00074509	0.0017	4.1854e-05	0.00057218	0.5921	-0.3956	0.0811	0.00010105	-0.0001954	-2.1121e-07	0.5534	-1.1389	-0.0043	-0.00057379	-2.247e-10	-0.0873	0.0051	-0.173	0.3665	-0.9389	-0.4706	0.4707	-0.3564	0.3416	-1.4002
PSSGi	-1.5444e-06	-9.0727e-08	-2.6862e-07	-8.9677e-11	6.0862e-09	7.9307e-09	2.4907e-11	1.457e-13	1.3124e-06	4.9774e-08	-1.7882e-24	-7.4347e-09	3.3024e-11	-1.2908e-08	-8.2386e-09	-2.3591e-09	-2.6409e-10	-2.835e-13	4.6696e-08	-2.4281e-15	9.3458e-12	6.3104e-07	-3.9605e-09	-6.3812e-09	-1.0248e-08	-2.3481e-08	-5.7568e-10	-7.87e-09	-8.17e-06	5.4592e-06	-1.1189e-06	-1.3944e-09	2.6963e-09	2.9145e-12	-7.636e-06	1.5716e-05	5.8736e-08	7.9178e-09	3.1006e-15	1.2044e-06	-7.0264e-08	2.3869e-06	-5.0575e-06	1.2956e-05	6.4945e-06	-6.4952e-06	4.9181e-06	-4.7135e-06	1.9321e-05
Cpt1C16	0.1952	0.0118	-0.0538	-1.795e-05	0.0063	0.0082	2.5684e-05	1.5025e-07	0.0119	0.0433	2.5948e-18	-0.0077	3.4053e-05	-0.0133	-0.0085	-0.0024	-0.00029348	-3.1505e-07	0.0482	-2.6984e-09	9.6371e-06	-0.1916	-0.00020261	5.1603e-07	0.0016	0.0036	8.8525e-05	0.0012	2.1397	-1.4264	-0.0102	0.0003856	-0.00074561	3.103e-07	0.4073	-4.1501	-0.0314	-0.0022	-8.5741e-10	-0.0642	0.0376	-0.1273	1.3387	-3.4249	-1.7168	1.717	-1.3001	1.2435	-5.1077
CactC16	0.1952	0.0118	-0.0538	-1.795e-05	0.0063	0.0082	2.5684e-05	1.5025e-07	0.0119	0.0433	2.233e-18	-0.0077	3.4053e-05	-0.0133	-0.0085	-0.0024	-0.00029348	-3.1505e-07	0.0482	-2.6984e-09	9.6371e-06	-0.1916	-0.00020261	5.1603e-07	0.0016	0.0036	8.8525e-05	0.0012	2.1397	-1.4264	-0.0102	0.0003856	-0.00074561	3.103e-07	0.4073	-4.1501	-0.0314	-0.0022	-8.5741e-10	-0.0642	0.0376	-0.1273	1.3387	-3.4249	-1.7168	1.717	-1.3001	1.2435	-5.1077
Cpt2C16	0.1952	0.0118	-0.0538	-1.795e-05	0.0063	0.0082	2.5684e-05	1.5027e-07	0.0119	0.0433	-6.6168e-14	-0.0077	3.4053e-05	-0.0133	-0.0085	-0.0024	-0.00029348	-3.1505e-07	0.0482	-2.6984e-09	9.6371e-06	-0.1916	-0.00020261	5.1603e-07	0.0016	0.0036	8.8525e-05	0.0012	2.1397	-1.4264	-0.0102	0.0003856	-0.00074561	3.103e-07	0.4073	-4.1501	-0.0314	-0.0022	-8.5787e-10	-0.0642	0.0376	-0.1273	1.3387	-3.4249	-1.7168	1.717	-1.3001	1.2435	-5.1077
lcadC16	0.1576	0.0096	-0.0637	-2.1273e-05	0.0067	0.0087	2.746e-05	1.6263e-07	0.0507	0.0463	-1.7508e-13	-0.0082	3.6406e-05	-0.0142	-0.0091	-0.0026	-0.00031303	-3.3604e-07	0.0515	-2.8781e-09	1.0303e-05	-0.1807	-0.00032647	5.5216e-07	0.0013	0.0031	7.515e-05	0.001	1.9771	-1.3175	-0.0433	0.00011774	-0.00022767	4.1176e-07	0.1897	-3.8383	-0.0309	-0.00071531	-2.8493e-10	-0.0299	0.0369	-0.0593	1.4936	-3.2345	-1.6213	1.6215	-1.2278	1.15	-4.8254
lcadC14	0.0817	0.0052	-0.0839	-2.7996e-05	0.0076	0.0099	3.1049e-05	1.8161e-07	0.1292	0.0525	8.6827e-15	-0.0093	4.1166e-05	-0.0161	-0.0103	-0.0029	-0.00035258	-3.7849e-07	0.0582	-3.2418e-09	1.165e-05	-0.1584	-0.00057701	6.2526e-07	0.00085619	0.002	4.8095e-05	0.0006575	1.6484	-1.0971	-0.1102	-0.00042408	0.00082002	6.1688e-07	-0.2505	-3.2075	-0.0298	0.0023	8.8764e-10	0.0395	0.0356	0.0783	1.8069	-2.8492	-1.4282	1.4284	-1.0815	0.9609	-4.2543
lcadC12	-0.1553	-0.0087	-0.1306	-4.3589e-05	0.009	0.0118	3.6909e-05	2.146e-07	0.3408	0.0626	-1.3292e-13	-0.011	4.8934e-05	-0.0191	-0.0122	-0.0035	-0.00041552	-4.4606e-07	0.0692	-3.8204e-09	1.3848e-05	-0.0678	-0.0012	7.4564e-07	-0.0007012	-0.0016	-3.9389e-05	-0.00053848	0.4239	-0.2775	-0.2906	-0.0017	0.0033	1.1245e-06	-1.5077	-0.8511	-0.0218	0.006	2.3431e-09	0.2378	0.026	0.4713	2.4564	-1.2702	-0.6367	0.6368	-0.4822	0.2541	-1.9055
lcadC10	-0.1582	-0.0089	-0.1311	-4.3772e-05	0.009	0.0118	3.697e-05	2.1501e-07	0.3434	0.0627	-5.8869e-13	-0.011	4.9016e-05	-0.0192	-0.0122	-0.0035	-0.00041619	-4.4677e-07	0.0693	-3.8266e-09	1.3872e-05	-0.0666	-0.0012	7.4692e-07	-0.00072057	-0.0017	-4.0477e-05	-0.00055336	0.4084	-0.2671	-0.2928	-0.0017	0.0033	1.1305e-06	-1.5231	-0.8212	-0.0217	0.0061	2.3775e-09	0.2402	0.0259	0.4761	2.4638	-1.2499	-0.6266	0.6266	-0.4745	0.2451	-1.8754
lcadC8	-0.1596	-0.009	-0.1314	-4.3869e-05	0.009	0.0118	3.7015e-05	2.1626e-07	0.3446	0.0628	-3.0105e-13	-0.011	4.9073e-05	-0.0192	-0.0122	-0.0035	-0.00041665	-4.4727e-07	0.0694	-3.8308e-09	1.3888e-05	-0.0661	-0.0012	7.4779e-07	-0.00072922	-0.0017	-4.0963e-05	-0.00056	0.4019	-0.2627	-0.2938	-0.0017	0.0033	1.1338e-06	-1.5304	-0.8087	-0.0216	0.0061	2.335e-09	0.2414	0.0259	0.4784	2.468	-1.2417	-0.6224	0.6225	-0.4714	0.2414	-1.8632
mcadC12	0.1995	0.0121	-0.0529	-1.7663e-05	0.0062	0.0081	2.5578e-05	1.4591e-07	0.0081	0.0431	-5.8903e-13	-0.0076	3.391e-05	-0.0133	-0.0085	-0.0024	-0.00029232	-3.138e-07	0.0479	-2.6877e-09	9.5967e-06	-0.1933	-0.00019065	5.1381e-07	0.0016	0.0037	9.0132e-05	0.0012	2.1622	-1.4415	-0.0069	0.00040898	-0.00079082	3.0095e-07	0.4304	-4.1934	-0.0316	-0.0023	-8.9327e-10	-0.0679	0.0378	-0.1345	1.3268	-3.4539	-1.7313	1.7315	-1.3111	1.2565	-5.1509
mcadC10	0.1966	0.0119	-0.0535	-1.7846e-05	0.0063	0.0082	2.5637e-05	1.4958e-07	0.0106	0.0432	-4.8186e-13	-0.0077	3.3993e-05	-0.0133	-0.0085	-0.0024	-0.00029299	-3.1452e-07	0.0481	-2.6938e-09	9.6201e-06	-0.1921	-0.00019846	5.151e-07	0.0016	0.0036	8.9044e-05	0.0012	2.1466	-1.4311	-0.009	0.00039403	-0.00076191	3.0687e-07	0.4151	-4.1635	-0.0315	-0.0022	-8.5211e-10	-0.0655	0.0377	-0.1297	1.3342	-3.4337	-1.7212	1.7214	-1.3034	1.2475	-5.1207
VmcadC8	0.1953	0.0118	-0.0537	-1.7943e-05	0.0063	0.0082	2.5685e-05	1.5184e-07	0.0119	0.0433	-1.889e-12	-0.0077	3.4049e-05	-0.0133	-0.0085	-0.0024	-0.00029345	-3.1501e-07	0.0481	-2.6981e-09	9.636e-06	-0.1917	-0.00020235	5.1597e-07	0.0016	0.0036	8.8558e-05	0.0012	2.1401	-1.4267	-0.0101	0.00038613	-0.00074664	3.1012e-07	0.4078	-4.151	-0.0314	-0.0022	-8.6762e-10	-0.0643	0.0376	-0.1275	1.3384	-3.4255	-1.7171	1.7173	-1.3003	1.2438	-5.1085
mcadC6	0.1951	0.0118	-0.0538	-1.7956e-05	0.0063	0.0082	2.569e-05	1.4731e-07	0.012	0.0433	6.711e-13	-0.0077	3.4059e-05	-0.0133	-0.0085	-0.0024	-0.00029353	-3.151e-07	0.0482	-2.6988e-09	9.6389e-06	-0.1916	-0.0002027	5.1612e-07	0.0016	0.0036	8.8507e-05	0.0012	2.1398	-1.4265	-0.0102	0.00040474	-0.00078262	3.1034e-07	0.4073	-4.1503	-0.0314	-0.0023	-8.1647e-10	-0.0642	0.0376	-0.1273	1.339	-3.425	-1.7169	1.7171	-1.3001	1.2436	-5.1078
mcadC4	0.1871	0.0113	-0.0576	-1.9222e-05	0.0065	0.0085	2.6628e-05	1.4395e-07	0.0161	0.0449	-1.666e-12	-0.0079	3.5277e-05	-0.0138	-0.0088	-0.0025	-0.00030379	-3.2611e-07	0.0499	-2.7931e-09	9.9835e-06	-0.1835	-0.00022063	5.3472e-07	0.0015	0.0035	8.485e-05	0.0012	2.1574	-1.4384	-0.0137	0.0042	-0.0081	3.1516e-07	0.401	-4.1836	-0.0316	-0.0281	-1.0838e-08	-0.0633	0.0378	-0.1254	1.3984	-3.4464	-1.7276	1.7278	-1.3083	1.2506	-5.1205
scadC6	0.2033	0.0123	-0.0499	-1.666e-05	0.006	0.0079	2.4751e-05	1.412e-07	0.0077	0.0417	7.1276e-13	-0.0074	3.2812e-05	-0.0128	-0.0082	-0.0023	-0.00028303	-3.0383e-07	0.0464	-2.6022e-09	9.2859e-06	-0.1999	-0.00018434	4.9708e-07	0.0016	0.0038	9.2252e-05	0.0013	2.1217	-1.4143	-0.0066	-0.0035	0.0067	3.0488e-07	0.4137	-4.1162	-0.0313	0.0241	9.5168e-09	-0.0652	0.0375	-0.1293	1.2782	-3.4031	-1.7059	1.7061	-1.2918	1.2363	-5.0948
scadC4	0.1953	0.0118	-0.0537	-1.7926e-05	0.0063	0.0082	2.5689e-05	1.2897e-07	0.0119	0.0433	4.9046e-12	-0.0077	3.403e-05	-0.0133	-0.0085	-0.0024	-0.00029328	-3.1484e-07	0.0481	-2.6966e-09	9.6305e-06	-0.1918	-0.00020227	5.1567e-07	0.0016	0.0036	8.8595e-05	0.0012	2.1393	-1.4262	-0.0101	0.00031324	-0.0006057	3.0965e-07	0.4074	-4.1495	-0.0314	-0.0017	-4.9276e-10	-0.0643	0.0376	-0.1274	1.3376	-3.4245	-1.7166	1.7168	-1.2999	1.2434	-5.1075
crotC6	0.1952	0.0118	-0.0538	-1.795e-05	0.0063	0.0082	2.5684e-05	1.5025e-07	0.0119	0.0433	-1.7722e-16	-0.0077	3.4053e-05	-0.0133	-0.0085	-0.0024	-0.00029348	-3.1505e-07	0.0482	-2.6984e-09	9.6371e-06	-0.1916	-0.00020261	5.1603e-07	0.0016	0.0036	8.8525e-05	0.0012	2.1397	-1.4264	-0.0102	0.0003856	-0.00074561	3.103e-07	0.4073	-4.1501	-0.0314	-0.0022	-8.5746e-10	-0.0642	0.0376	-0.1273	1.3387	-3.4249	-1.7168	1.717	-1.3001	1.2435	-5.1077
crotC4	0.1952	0.0118	-0.0538	-1.795e-05	0.0063	0.0082	2.5684e-05	1.5025e-07	0.0119	0.0433	-8.2495e-16	-0.0077	3.4053e-05	-0.0133	-0.0085	-0.0024	-0.00029348	-3.1505e-07	0.0482	-2.6984e-09	9.6371e-06	-0.1916	-0.00020261	5.1603e-07	0.0016	0.0036	8.8525e-05	0.0012	2.1397	-1.4264	-0.0102	0.0003856	-0.00074561	3.103e-07	0.4073	-4.1501	-0.0314	-0.0022	-8.5756e-10	-0.0642	0.0376	-0.1273	1.3387	-3.4249	-1.7168	1.717	-1.3001	1.2435	-5.1077
mschadC6	0.1952	0.0118	-0.0538	-1.795e-05	0.0063	0.0082	2.5684e-05	1.5036e-07	0.0119	0.0433	-8.1729e-14	-0.0077	3.4053e-05	-0.0133	-0.0085	-0.0024	-0.00029348	-3.1505e-07	0.0482	-2.6984e-09	9.6371e-06	-0.1916	-0.00020261	5.1603e-07	0.0016	0.0036	8.8525e-05	0.0012	2.1397	-1.4264	-0.0102	0.0003856	-0.00074561	3.103e-07	0.4073	-4.1501	-0.0314	-0.0022	-8.5913e-10	-0.0642	0.0376	-0.1273	1.3387	-3.4249	-1.7168	1.717	-1.3001	1.2435	-5.1077
mschadC4	0.1952	0.0118	-0.0538	-1.795e-05	0.0063	0.0082	2.5684e-05	1.5002e-07	0.0119	0.0433	-6.274e-14	-0.0077	3.4053e-05	-0.0133	-0.0085	-0.0024	-0.00029348	-3.1505e-07	0.0482	-2.6984e-09	9.6371e-06	-0.1916	-0.00020261	5.1603e-07	0.0016	0.0036	8.8525e-05	0.0012	2.1397	-1.4264	-0.0102	0.0003856	-0.00074561	3.103e-07	0.4073	-4.1501	-0.0314	-0.0022	-8.5666e-10	-0.0642	0.0376	-0.1273	1.3387	-3.4249	-1.7168	1.717	-1.3001	1.2435	-5.1077
mckatC6	0.1952	0.0118	-0.0538	-1.795e-05	0.0063	0.0082	2.5684e-05	1.5025e-07	0.0119	0.0433	-5.4152e-15	-0.0077	3.4053e-05	-0.0133	-0.0085	-0.0024	-0.00029348	-3.1505e-07	0.0482	-2.6984e-09	9.6371e-06	-0.1916	-0.00020261	5.1603e-07	0.0016	0.0036	8.8525e-05	0.0012	2.1397	-1.4264	-0.0102	0.0003856	-0.00074561	3.103e-07	0.4073	-4.1501	-0.0314	-0.0022	-8.5818e-10	-0.0642	0.0376	-0.1273	1.3387	-3.4249	-1.7168	1.717	-1.3001	1.2435	-5.1077
mckatC4	0.1952	0.0118	-0.0538	-1.795e-05	0.0063	0.0082	2.5684e-05	1.5024e-07	0.0119	0.0433	1.3072e-15	-0.0077	3.4053e-05	-0.0133	-0.0085	-0.0024	-0.00029348	-3.1505e-07	0.0482	-2.6984e-09	9.6371e-06	-0.1916	-0.00020261	5.1603e-07	0.0016	0.0036	8.8525e-05	0.0012	2.1397	-1.4264	-0.0102	0.0003856	-0.00074561	3.103e-07	0.4073	-4.1501	-0.0314	-0.0022	-8.5737e-10	-0.0642	0.0376	-0.1273	1.3387	-3.4249	-1.7168	1.717	-1.3001	1.2435	-5.1077
Supplementary Table S21. Numerical values of the flux control coefficients for each of the reactions, or transport processes indicated in each of the matrix rows (2-86) by the activities in each matrix column (B-DP) plotted in Figures 3, 4D and 5B in the main text.
The conditions used to generate this matrix of control coefficients correspond to 10mM Glucose and 10 mM PCoA. The key to the acronyms used in this table has been provided in Table 1 in the main text
[truncated: 70 more columns]

## Sheet: FCC_Glc10_PCA1uM
	GLUT4	HK	PFK	ALD	GAPD	PGK	ENOL	PK	LDH	G6PDH	P6GDH	R5PI	Ru5PE	RTAc	RTAc2	RTAl	ALDR1	SoDH	XyDH	FRUT	XyOHT	HydroATP	NDPcs	NTPcs	GNO_is	GPa	GPb	PGLM	Uni	NaCa	PyrC	PyrDH	PyrCb	CS	ACO	IDH	KGDH	SL	FH	MDH	AAT	CiC	CI_Resp	HNe	HSDH	CII_SDH	ETFH	O2ETF	ATPsynthase
GLUT4	0.9558	0.0563	0.1054	3.5175e-05	-1.161e-05	-1.5129e-05	-4.7522e-08	-2.7801e-10	-2.3018e-05	-2.7013e-06	6.3575e-21	1.4304e-05	-6.3538e-08	2.4834e-05	1.585e-05	4.5384e-06	2.6877e-07	2.885e-10	-8.9842e-05	2.471e-12	-1.7981e-08	-0.1228	3.8439e-07	-3.2364e-11	0.00037027	0.00084838	2.0795e-05	0.00028436	0.00031534	-0.00021562	1.9625e-05	-1.9554e-07	3.7876e-07	-1.0069e-10	0.00027873	-0.00055801	-1.631e-06	1.1529e-06	3.7509e-13	-4.3597e-05	1.9515e-06	-8.7262e-05	9.791e-05	-0.000215	-9.3851e-05	9.3861e-05	-6.66e-05	8.0247e-05	-0.00029134
HK	0.9558	0.0563	0.1054	3.5179e-05	-1.1612e-05	-1.5131e-05	-4.7528e-08	-2.7804e-10	-2.3021e-05	-2.7016e-06	-6.7537e-19	1.4306e-05	-6.3545e-08	2.4837e-05	1.5852e-05	4.539e-06	-6.4289e-06	-6.9008e-09	-8.9853e-05	-5.9107e-11	-1.7984e-08	-0.1228	3.8442e-07	-2.7484e-11	0.00037031	0.00084849	2.0797e-05	0.00028439	0.00031538	-0.00021564	1.9627e-05	-1.9557e-07	3.788e-07	-1.007e-10	0.00027876	-0.00055808	-1.6312e-06	1.153e-06	3.7514e-13	-4.3603e-05	1.9518e-06	-8.7273e-05	9.7923e-05	-0.00021503	-9.3863e-05	9.3873e-05	-6.6608e-05	8.0257e-05	-0.00029137
PFK	0.9234	0.0544	0.1134	3.7842e-05	-0.00010401	-0.00013554	-4.2574e-07	-2.4906e-09	-2.0567e-05	-0.0023	-7.0641e-19	0.0001272	-5.6501e-07	0.00022084	0.00014095	4.0358e-05	-6.2132e-06	-6.6692e-09	-0.00079893	-5.7123e-11	-1.599e-07	-0.1146	2.862e-06	-2.751e-08	0.0055	0.0125	0.00030738	0.0042	0.00029397	-0.000201	1.7536e-05	-1.8229e-07	3.5309e-07	-9.3867e-11	0.00025983	-0.00052019	-1.5204e-06	1.0747e-06	3.4967e-13	-4.0642e-05	1.8192e-06	-8.1348e-05	9.1274e-05	-0.00020043	-8.749e-05	8.7499e-05	-6.2085e-05	7.4808e-05	-0.00027159
ALD	0.924	0.0544	0.1134	3.7865e-05	-0.00010408	-0.00013562	-4.2599e-07	-2.4921e-09	-2.0579e-05	-0.0023	4.0195e-19	0.00012728	-5.6535e-07	0.00022097	0.00014103	4.0382e-05	-6.2168e-06	-6.6732e-09	-0.0007994	-5.7157e-11	-1.5999e-07	-0.1146	2.8637e-06	-2.7527e-08	0.0055	0.0125	0.00030756	0.0042	0.00029414	-0.00020112	1.7546e-05	-1.824e-07	3.533e-07	-9.3923e-11	0.00025999	-0.00052049	-1.5213e-06	1.0754e-06	3.4987e-13	-4.0666e-05	1.8203e-06	-8.1396e-05	9.1327e-05	-0.00020055	-8.7541e-05	8.7551e-05	-6.2122e-05	7.4852e-05	-0.00027175
GAPD	0.9232	0.0544	0.113	3.7737e-05	-0.00012763	-0.00016632	-5.2242e-07	-3.0562e-09	-2.0344e-05	-0.0016	2.5076e-21	0.00015606	-6.9318e-07	0.00027094	0.00017292	4.9513e-05	-6.2125e-06	-6.6685e-09	-0.00098016	-5.7117e-11	-1.9617e-07	-0.1146	3.4964e-06	-1.9419e-08	0.0055	0.0125	0.00030732	0.0042	0.000294	-0.00020103	1.7345e-05	-1.8231e-07	3.5313e-07	-9.3879e-11	0.00025987	-0.00052025	-1.5206e-06	1.0749e-06	3.4972e-13	-4.0647e-05	1.8194e-06	-8.1358e-05	9.1285e-05	-0.00020045	-8.75e-05	8.751e-05	-6.2093e-05	7.4817e-05	-0.00027162
PGK	0.9232	0.0544	0.113	3.7737e-05	-0.00012763	-0.00016632	-5.2242e-07	-3.0562e-09	-2.0344e-05	-0.0016	1.2626e-19	0.00015606	-6.9318e-07	0.00027094	0.00017292	4.9513e-05	-6.2125e-06	-6.6685e-09	-0.00098016	-5.7117e-11	-1.9617e-07	-0.1146	3.4964e-06	-1.9419e-08	0.0055	0.0125	0.00030732	0.0042	0.000294	-0.00020103	1.7345e-05	-1.8231e-07	3.5313e-07	-9.3879e-11	0.00025987	-0.00052025	-1.5206e-06	1.0749e-06	3.4972e-13	-4.0647e-05	1.8194e-06	-8.1358e-05	9.1285e-05	-0.00020045	-8.75e-05	8.751e-05	-6.2093e-05	7.4817e-05	-0.00027162
ENOL	0.9232	0.0544	0.113	3.7737e-05	-0.00012763	-0.00016632	-5.2242e-07	-3.0562e-09	-2.0344e-05	-0.0016	1.6219e-19	0.00015606	-6.9318e-07	0.00027094	0.00017292	4.9513e-05	-6.2125e-06	-6.6685e-09	-0.00098016	-5.7117e-11	-1.9617e-07	-0.1146	3.4964e-06	-1.9419e-08	0.0055	0.0125	0.00030732	0.0042	0.000294	-0.00020103	1.7345e-05	-1.8231e-07	3.5313e-07	-9.3879e-11	0.00025987	-0.00052025	-1.5206e-06	1.0749e-06	3.4972e-13	-4.0647e-05	1.8194e-06	-8.1358e-05	9.1285e-05	-0.00020045	-8.75e-05	8.751e-05	-6.2093e-05	7.4817e-05	-0.00027162
PK	0.9232	0.0544	0.113	3.7737e-05	-0.00012763	-0.00016632	-5.2242e-07	-3.0562e-09	-2.0344e-05	-0.0016	6.818e-19	0.00015606	-6.9318e-07	0.00027094	0.00017292	4.9513e-05	-6.2125e-06	-6.6685e-09	-0.00098016	-5.7117e-11	-1.9617e-07	-0.1146	3.4964e-06	-1.9419e-08	0.0055	0.0125	0.00030732	0.0042	0.000294	-0.00020103	1.7345e-05	-1.8231e-07	3.5313e-07	-9.3879e-11	0.00025987	-0.00052025	-1.5206e-06	1.0749e-06	3.4974e-13	-4.0647e-05	1.8194e-06	-8.1358e-05	9.1285e-05	-0.00020045	-8.75e-05	8.751e-05	-6.2093e-05	7.4817e-05	-0.00027162
LDH	0.9257	0.0545	0.1134	3.784e-05	-0.00012845	-0.00016739	-5.2577e-07	-3.0758e-09	0.0011	-0.0016	-9.5158e-20	0.00015706	-6.9763e-07	0.00027267	0.00017403	4.9831e-05	-6.2073e-06	-6.6629e-09	-0.00098645	-5.7069e-11	-1.9743e-07	-0.1149	2.2095e-07	-1.9511e-08	0.0055	0.0126	0.00030815	0.0042	8.0317e-05	-5.492e-05	-0.00095036	-5.3468e-08	1.0356e-07	-2.6064e-11	7.1652e-05	-0.00014212	-4.0835e-07	3.1523e-07	1.0257e-13	-1.1208e-05	4.8859e-07	-2.2433e-05	2.4588e-05	-5.4206e-05	-2.3662e-05	2.3664e-05	-1.6791e-05	2.0522e-05	-7.2272e-05
G6PDH	0.8049	0.0474	-0.5988	-0.0001999	-0.00010688	-0.00013927	-4.3746e-07	-2.5591e-09	-5.1926e-05	0.998	-2.3378e-19	0.00012989	-5.7694e-07	0.0002255	0.00014393	4.121e-05	-5.4483e-06	-5.8483e-09	-0.00081579	-5.0091e-11	-1.6327e-07	-0.2811	2.9938e-06	1.1887e-05	0.0052	0.012	0.0002933	0.004	0.00072168	-0.00049345	4.4272e-05	-4.4751e-07	8.6681e-07	-2.3044e-10	0.00063788	-0.0013	-3.7326e-06	2.6384e-06	8.5842e-13	-9.9775e-05	4.4661e-06	-0.0001997	0.00022408	-0.00049204	-0.00021478	0.00021481	-0.00015242	0.00018365	-0.00066674
P6GDH	0.8049	0.0474	-0.5988	-0.0001999	-0.00010688	-0.00013927	-4.3746e-07	-2.5591e-09	-5.1926e-05	0.998	-2.2204e-16	0.00012989	-5.7694e-07	0.0002255	0.00014393	4.121e-05	-5.4483e-06	-5.8483e-09	-0.00081579	-5.0091e-11	-1.6327e-07	-0.2811	2.9938e-06	1.1887e-05	0.0052	0.012	0.0002933	0.004	0.00072168	-0.00049345	4.4272e-05	-4.4751e-07	8.6681e-07	-2.3044e-10	0.00063788	-0.0013	-3.7326e-06	2.6384e-06	8.5842e-13	-9.9775e-05	4.4661e-06	-0.0001997	0.00022408	-0.00049204	-0.00021478	0.00021481	-0.00015242	0.00018365	-0.00066674
R5PI	0.5982	0.0352	-0.3996	-0.0001334	-0.0384	-0.05	-0.00015704	-9.187e-07	0.00034067	1.0982	-8.0583e-17	0.0469	-0.0002082	0.0814	0.0519	0.0149	-5.1063e-06	-5.4812e-09	-0.2944	-4.6947e-11	-5.8921e-05	-0.1646	0.001	1.308e-05	0.0038	0.0086	0.00021176	0.0029	0.00035232	-0.0002409	-0.00029045	-2.1967e-07	4.2549e-07	-1.1264e-10	0.00031163	-0.00062344	-1.82e-06	1.2951e-06	4.2136e-13	-4.8744e-05	2.1776e-06	-9.7563e-05	0.00010928	-0.00024003	-0.00010478	0.00010479	-7.4354e-05	8.9685e-05	-0.00032487
Ru5PE	0.8717	0.0514	-0.6632	-0.00022138	0.0123	0.016	5.0152e-05	2.9339e-07	-0.00017875	0.9657	-3.0591e-14	-0.015	6.6494e-05	-0.026	-0.0166	-0.0047	-5.5588e-06	-5.9669e-09	0.094	-5.1107e-11	1.8818e-05	-0.3188	-0.00032894	1.1501e-05	0.0057	0.013	0.00031964	0.0044	0.000841	-0.00057503	0.0001524	-5.2111e-07	1.0094e-06	-2.6849e-10	0.00074327	-0.0015	-4.3505e-06	3.0723e-06	9.9468e-13	-0.00011626	5.2054e-06	-0.0002327	0.00026116	-0.00057345	-0.00025032	0.00025035	-0.00017764	0.000214	-0.00077718
RTAc	0.5982	0.0352	-0.3996	-0.0001334	-0.0384	-0.05	-0.00015704	-9.187e-07	0.00034067	1.0982	1.4688e-16	0.0469	-0.0002082	0.0814	0.0519	0.0149	-5.1063e-06	-5.4812e-09	-0.2944	-4.6947e-11	-5.8921e-05	-0.1646	0.001	1.308e-05	0.0038	0.0086	0.00021176	0.0029	0.00035232	-0.0002409	-0.00029045	-2.1967e-07	4.2549e-07	-1.1264e-10	0.00031163	-0.00062344	-1.82e-06	1.2951e-06	4.2137e-13	-4.8744e-05	2.1776e-06	-9.7563e-05	0.00010928	-0.00024003	-0.00010478	0.00010479	-7.4354e-05	8.9685e-05	-0.00032487
RTAc2	0.5982	0.0352	-0.3996	-0.0001334	-0.0384	-0.05	-0.00015704	-9.187e-07	0.00034067	1.0982	-8.0319e-17	0.0469	-0.0002082	0.0814	0.0519	0.0149	-5.1063e-06	-5.4812e-09	-0.2944	-4.6947e-11	-5.8921e-05	-0.1646	0.001	1.308e-05	0.0038	0.0086	0.00021176	0.0029	0.00035232	-0.0002409	-0.00029045	-2.1967e-07	4.2549e-07	-1.1264e-10	0.00031163	-0.00062344	-1.82e-06	1.2951e-06	4.2135e-13	-4.8744e-05	2.1776e-06	-9.7563e-05	0.00010928	-0.00024003	-0.00010478	0.00010479	-7.4354e-05	8.9685e-05	-0.00032487
RTAl	0.5982	0.0352	-0.3996	-0.0001334	-0.0384	-0.05	-0.00015704	-9.187e-07	0.00034067	1.0982	-8.1435e-17	0.0469	-0.0002082	0.0814	0.0519	0.0149	-5.1063e-06	-5.4812e-09	-0.2944	-4.6947e-11	-5.8921e-05	-0.1646	0.001	1.308e-05	0.0038	0.0086	0.00021176	0.0029	0.00035232	-0.0002409	-0.00029045	-2.1967e-07	4.2549e-07	-1.1264e-10	0.00031163	-0.00062344	-1.82e-06	1.2951e-06	4.2154e-13	-4.8744e-05	2.1776e-06	-9.7563e-05	0.00010928	-0.00024003	-0.00010478	0.00010479	-7.4354e-05	8.9685e-05	-0.00032487
ALDR1	0.7802	-0.993	-1.8583	-0.0006203	0.00020481	0.00026688	8.383e-07	4.9041e-09	0.0004069	4.8787e-05	1.1038e-18	-0.00025233	1.1208e-06	-0.00043808	-0.0002796	-8.0058e-05	0.9989	0.0011	0.0016	9.1839e-06	3.1719e-07	2.1658	-4.0606e-06	-7.2793e-07	-0.0065	-0.015	-0.00036671	-0.005	-0.0056	0.0038	-0.00034692	3.4485e-06	-6.6796e-06	1.7758e-09	-0.0049	0.0098	2.8764e-05	-2.0331e-05	-6.6149e-12	0.00076886	-3.4416e-05	0.0015	-0.0017	0.0038	0.0017	-0.0017	0.0012	-0.0014	0.0051
SoDH	0.7802	-0.993	-1.8583	-0.0006203	0.00020481	0.00026688	8.383e-07	4.9041e-09	0.0004069	4.8787e-05	8.5403e-19	-0.00025233	1.1208e-06	-0.00043808	-0.0002796	-8.0058e-05	0.9989	0.0011	0.0016	9.1839e-06	3.1719e-07	2.1658	-4.0606e-06	-7.2793e-07	-0.0065	-0.015	-0.00036671	-0.005	-0.0056	0.0038	-0.00034692	3.4485e-06	-6.6796e-06	1.776e-09	-0.0049	0.0098	2.8764e-05	-2.0331e-05	-6.6406e-12	0.00076886	-3.4416e-05	0.0015	-0.0017	0.0038	0.0017	-0.0017	0.0012	-0.0014	0.0051
XyDH	1.371	0.0808	-1.1443	-0.00038197	0.1047	0.1364	0.00042838	2.5061e-06	-0.0011	0.7237	4.0407e-17	-0.1279	0.00056795	-0.222	-0.1417	-0.0406	-6.3848e-06	-6.8535e-09	0.8031	-5.8702e-11	0.00016073	-0.6003	-0.0028	8.6197e-06	0.0092	0.0211	0.00051659	0.0071	0.0017	-0.0012	0.00096083	-1.0714e-06	2.0752e-06	-5.5301e-10	0.0015	-0.0031	-8.97e-06	6.3166e-06	2.0552e-12	-0.00023951	1.0733e-05	-0.00047939	0.00053841	-0.0012	-0.00051601	0.00051606	-0.00036617	0.00044095	-0.0016
FRUT	0.7802	-0.993	-1.8583	-0.0006203	0.00020481	0.00026688	8.383e-07	4.9041e-09	0.0004069	4.8787e-05	-3.0726e-19	-0.00025233	1.1208e-06	-0.00043808	-0.0002796	-8.0058e-05	0.9989	0.0011	0.0016	9.1839e-06	3.1719e-07	2.1658	-4.0606e-06	-7.2793e-07	-0.0065	-0.015	-0.00036671	-0.005	-0.0056	0.0038	-0.00034692	3.4485e-06	-6.6795e-06	1.7749e-09	-0.0049	0.0098	2.8764e-05	-2.0331e-05	-6.6661e-12	0.00076886	-3.4416e-05	0.0015	-0.0017	0.0038	0.0017	-0.0017	0.0012	-0.0014	0.0051
XyOHT	1.371	0.0808	-1.1443	-0.00038197	0.1047	0.1364	0.00042838	2.5061e-06	-0.0011	0.7237	4.0414e-17	-0.1279	0.00056795	-0.222	-0.1417	-0.0406	-6.3848e-06	-6.8535e-09	0.8031	-5.8702e-11	0.00016073	-0.6003	-0.0028	8.6197e-06	0.0092	0.0211	0.00051659	0.0071	0.0017	-0.0012	0.00096083	-1.0714e-06	2.0752e-06	-5.5301e-10	0.0015	-0.0031	-8.97e-06	6.3166e-06	2.0552e-12	-0.00023951	1.0733e-05	-0.00047939	0.00053841	-0.0012	-0.00051601	0.00051606	-0.00036617	0.00044095	-0.0016
HydroATP	0.8786	0.0518	0.1129	3.7671e-05	-0.00018463	-0.00024059	-7.5573e-07	-4.421e-09	-0.00020669	-0.002	2.2014e-19	0.00022569	-1.0025e-06	0.00039183	0.00025009	7.1607e-05	-6.1347e-06	-6.585e-09	-0.0014	-5.6402e-11	-2.8371e-07	-0.1069	5.5702e-06	-2.3646e-08	0.0077	0.0176	0.00043218	0.0059	0.0028	-0.0019	0.00017622	-1.7623e-06	3.4134e-06	-9.0745e-10	0.0025	-0.005	-1.4699e-05	1.039e-05	3.3804e-12	-0.00039291	1.7587e-05	-0.00078642	0.00088238	-0.0019	-0.0008458	0.00084589	-0.00060021	0.0007232	-0.0026
NTPcs	0.8049	0.0481	-0.598	-0.00019962	-0.00010724	-0.00013975	-4.3895e-07	-2.5679e-09	-4.4124e-05	0.9987	0	0.00013033	-5.7892e-07	0.00022628	0.00014442	4.1352e-05	-0.00065531	-7.0341e-07	-0.0008186	-6.0249e-09	-1.6384e-07	-0.2827	2.9792e-06	1.1896e-05	0.0052	0.012	0.00029373	0.004	0.00061958	-0.00042411	3.762e-05	-5.2752e-07	1.0218e-06	-2.2002e-10	0.00058204	-0.0011	-2.8133e-06	3.1101e-06	1.0119e-12	-9.1042e-05	3.3662e-06	-0.00018222	-1.7605e-05	-0.00028913	-0.00012621	0.00012622	-8.9563e-05	0.00012637	-0.00038763
GNO_is	-0.5478	-0.0323	0.3698	0.00012343	7.61e-05	9.9165e-05	3.1148e-07	1.8222e-09	4.2747e-05	0.0013	3.5652e-20	-9.2548e-05	4.1108e-07	-0.00016068	-0.00010255	-2.9363e-05	3.7225e-06	3.9957e-09	0.00058127	3.4224e-11	1.1634e-07	0.2308	-2.1513e-06	1.5908e-08	0.2393	0.5484	0.0134	0.1838	-0.00059258	0.00040518	-3.6445e-05	3.6746e-07	-7.1175e-07	1.8922e-10	-0.00052377	0.001	3.0649e-06	-2.1664e-06	-7.0487e-13	8.1927e-05	-3.6672e-06	0.00016398	-0.00018399	0.00040402	0.00017636	-0.00017638	0.00012515	-0.0001508	0.00054747
GPa	-0.2189	-0.0129	0.1477	4.9317e-05	3.0406e-05	3.9621e-05	1.2445e-07	7.2806e-10	1.7079e-05	0.00053375	1.7698e-19	-3.6977e-05	1.6425e-07	-6.4198e-05	-4.0974e-05	-1.1732e-05	1.4873e-06	1.5965e-09	0.00023225	1.3674e-11	4.6483e-08	0.0922	-8.5957e-07	6.3562e-09	0.2749	0.6541	-0.0085	0.0734	-0.00023677	0.00016189	-1.4562e-05	1.4682e-07	-2.8438e-07	7.5602e-11	-0.00020927	0.00041897	1.2246e-06	-8.656e-07	-2.8163e-13	3.2734e-05	-1.4652e-06	6.5519e-05	-7.3513e-05	0.00016143	7.0466e-05	-7.0473e-05	5.0005e-05	-6.0251e-05	0.00021874
GPb	-13.9683	-0.8231	9.4279	0.0031	0.0019	0.0025	7.9419e-06	4.6461e-08	0.0011	0.0341	4.3703e-18	-0.0024	1.0481e-05	-0.0041	-0.0026	-0.00074868	9.4913e-05	1.0188e-07	0.0148	8.7262e-10	2.9663e-06	5.8853	-5.4853e-05	4.0562e-07	-1.212	-3.7655	0.9077	4.6865	-0.0151	0.0103	-0.00092925	9.3691e-06	-1.8148e-05	4.8245e-09	-0.0134	0.0267	7.8147e-05	-5.5237e-05	-1.7972e-11	0.0021	-9.3503e-05	0.0042	-0.0047	0.0103	0.0045	-0.0045	0.0032	-0.0038	0.014
PGLM	-0.5478	-0.0323	0.3698	0.00012343	7.61e-05	9.9165e-05	3.1148e-07	1.8222e-09	4.2747e-05	0.0013	-3.6064e-19	-9.2548e-05	4.1108e-07	-0.00016068	-0.00010255	-2.9363e-05	3.7225e-06	3.9957e-09	0.00058127	3.4224e-11	1.1634e-07	0.2308	-2.1513e-06	1.5908e-08	0.2393	0.5484	0.0134	0.1838	-0.00059258	0.00040518	-3.6445e-05	3.6746e-07	-7.1175e-07	1.8922e-10	-0.00052377	0.001	3.0649e-06	-2.1664e-06	-7.0486e-13	8.1927e-05	-3.6672e-06	0.00016398	-0.00018399	0.00040402	0.00017636	-0.00017638	0.00012515	-0.0001508	0.00054747
Uni	0.00074259	3.8945e-05	0.0013	4.4982e-07	-0.00010024	-0.00013062	-4.1029e-07	-2.4002e-09	0.00042448	-0.00069479	-7.0252e-20	0.00012246	-5.4396e-07	0.00021261	0.0001357	3.8855e-05	4.621e-06	4.9602e-09	-0.00076916	4.2485e-11	-1.5394e-07	-0.0024	1.4619e-06	-8.2793e-09	1.0234e-05	2.3449e-05	5.7476e-07	7.8595e-06	0.9662	0.023	-0.00036191	-8.7387e-05	0.00016926	1.7066e-09	-0.0156	0.0599	0.00033043	0.00051521	1.6763e-10	0.0024	-0.00039536	0.0049	-0.0205	0.0393	0.0171	-0.0171	0.0122	-0.0061	0.0534
NaCa	0.00074259	3.8945e-05	0.0013	4.4982e-07	-0.00010024	-0.00013062	-4.1029e-07	-2.4002e-09	0.00042448	-0.00069479	-1.3895e-19	0.00012246	-5.4396e-07	0.00021261	0.0001357	3.8855e-05	4.621e-06	4.9602e-09	-0.00076916	4.2485e-11	-1.5394e-07	-0.0024	1.4619e-06	-8.2793e-09	1.0234e-05	2.3449e-05	5.7476e-07	7.8595e-06	0.9662	0.023	-0.00036191	-8.7387e-05	0.00016926	1.7066e-09	-0.0156	0.0599	0.00033043	0.00051521	1.6763e-10	0.0024	-0.00039536	0.0049	-0.0205	0.0393	0.0171	-0.0171	0.0122	-0.0061	0.0534
PyrC	1.0911	0.0643	0.1274	4.2511e-05	0.00034612	0.00045103	1.4167e-06	8.2879e-09	-1.1868	0.0015	-7.9999e-19	-0.00042271	1.8776e-06	-0.00073388	-0.0004684	-0.00013412	-3.0289e-05	-3.2512e-08	0.0027	-2.7847e-10	5.3137e-07	-0.1202	0.0034	1.8062e-08	0.0064	0.0147	0.00036108	0.0049	0.2246	-0.1536	1.0118	-0.00013544	0.00026234	-7.1277e-08	0.1978	-0.3974	-0.0012	0.00079852	2.5981e-10	-0.0309	0.0014	-0.0619	0.0701	-0.1537	-0.0671	0.0671	-0.0476	0.0571	-0.2095
PyrCb	0.0951	0.006	-0.08	-2.6719e-05	0.0074	0.0096	3.0086e-05	1.76e-07	-0.042	0.0508	3.0848e-18	-0.009	3.9887e-05	-0.0156	-0.01	-0.0028	-0.00034131	-3.6636e-07	0.0564	-3.1379e-09	1.1288e-05	0.0023	-7.5748e-05	6.0564e-07	0.00053035	0.0012	2.9785e-05	0.0004073	0.8478	-0.5731	0.0358	0.00054727	-0.0011	1.0911e-06	-1.6511	-1.5348	-0.0205	-0.0032	-1.0498e-09	0.2583	0.0246	0.5169	1.8266	-1.5821	-0.6906	0.6907	-0.4901	0.452	-2.1753
CS	0.0434	0.0027	-0.0447	-1.4905e-05	0.004	0.0052	1.6388e-05	9.5868e-08	-0.0211	0.0277	1.1174e-18	-0.0049	2.1726e-05	-0.0085	-0.0054	-0.0016	-0.00018577	-1.9941e-07	0.0307	-1.708e-09	6.1486e-06	0.01	-4.6317e-05	3.2997e-07	0.00021969	0.00050336	1.2338e-05	0.00016871	0.4446	-0.3011	0.018	0.000319	-0.00061789	2.0506e-07	-0.096	-0.794	-0.0098	-0.0019	-6.1192e-10	0.015	0.0118	0.0301	0.9982	-0.8535	-0.3726	0.3726	-0.2644	0.2422	-1.1736
ACO	0.0224	0.0014	-0.0303	-1.0106e-05	0.0026	0.0034	1.0824e-05	6.3319e-08	-0.0126	0.0183	-9.0561e-19	-0.0032	1.435e-05	-0.0056	-0.0036	-0.001	-0.0001226	-1.316e-07	0.0203	-1.1272e-09	4.061e-06	0.0132	-3.4363e-05	2.18e-07	9.35e-05	0.00021424	5.2511e-06	7.1806e-05	0.2808	-0.1906	0.0108	0.00022628	-0.0004383	-1.5485e-07	0.5356	-0.4931	-0.0055	-0.0013	-4.3406e-10	-0.0838	0.0066	-0.1677	0.6618	-0.5575	-0.2434	0.2434	-0.1727	0.1569	-0.7668
IDH	-0.5334	-0.0313	-0.0928	-3.0968e-05	0.0021	0.0027	8.4515e-06	4.9442e-08	0.0279	0.0147	-1.2383e-18	-0.0025	1.1205e-05	-0.0044	-0.0028	-0.00080038	-8.6656e-05	-9.3017e-08	0.0158	-7.9671e-10	3.1711e-06	0.6634	-0.00013653	1.7549e-07	-0.0046	-0.0107	-0.00026115	-0.0036	0.1585	-0.1418	-0.0238	0.00061608	-0.0012	2.8148e-09	0.1094	0.4111	-0.0032	-0.0036	-1.1818e-09	-0.0171	0.0039	-0.0343	0.5183	-0.2172	-0.0948	0.0948	-0.0673	0.0243	-0.2976
KGDH	0.0224	0.0014	-0.0303	-1.0131e-05	0.0027	0.0035	1.0849e-05	6.3468e-08	-0.0127	0.0183	-1.0995e-18	-0.0032	1.4384e-05	-0.0056	-0.0036	-0.001	-0.00012289	-1.3191e-07	0.0203	-1.1298e-09	4.0707e-06	0.0132	-3.4447e-05	2.1851e-07	9.359e-05	0.00021444	5.2562e-06	7.1875e-05	0.2858	-0.1953	0.0108	0.00022757	-0.0004408	-3.2226e-07	0.5368	-0.4947	0.0047	-0.0013	-4.3654e-10	-0.084	-0.0056	-0.1681	0.6633	-0.559	-0.244	0.244	-0.1732	0.1573	-0.7688
SL	0.0224	0.0014	-0.0303	-1.0131e-05	0.0027	0.0035	1.0849e-05	6.3468e-08	-0.0127	0.0183	-3.8479e-17	-0.0032	1.4384e-05	-0.0056	-0.0036	-0.001	-0.00012289	-1.3191e-07	0.0203	-1.1298e-09	4.0707e-06	0.0132	-3.4447e-05	2.1851e-07	9.359e-05	0.00021444	5.2562e-06	7.1875e-05	0.2858	-0.1953	0.0108	0.00022757	-0.0004408	-3.2226e-07	0.5368	-0.4947	0.0047	-0.0013	-4.3654e-10	-0.084	-0.0056	-0.1681	0.6633	-0.559	-0.244	0.244	-0.1732	0.1573	-0.7688
FH	0.0224	0.0014	-0.0303	-1.0131e-05	0.0027	0.0035	1.0849e-05	6.3468e-08	-0.0127	0.0183	6.9957e-19	-0.0032	1.4384e-05	-0.0056	-0.0036	-0.001	-0.00012289	-1.3191e-07	0.0203	-1.1298e-09	4.0707e-06	0.0132	-3.4447e-05	2.1851e-07	9.359e-05	0.00021444	5.2562e-06	7.1875e-05	0.2858	-0.1953	0.0108	0.00022757	-0.0004408	-3.2226e-07	0.5368	-0.4947	0.0047	-0.0013	-4.3654e-10	-0.084	-0.0056	-0.1681	0.6633	-0.559	-0.244	0.244	-0.1732	0.1573	-0.7688
MDH	0.0224	0.0014	-0.0303	-1.0131e-05	0.0027	0.0035	1.0849e-05	6.3468e-08	-0.0127	0.0183	2.455e-18	-0.0032	1.4384e-05	-0.0056	-0.0036	-0.001	-0.00012289	-1.3191e-07	0.0203	-1.1298e-09	4.0707e-06	0.0132	-3.4447e-05	2.1851e-07	9.359e-05	0.00021444	5.2562e-06	7.1875e-05	0.2858	-0.1953	0.0108	0.00022757	-0.0004408	-3.2226e-07	0.5368	-0.4947	0.0047	-0.0013	-4.3654e-10	-0.084	-0.0056	-0.1681	0.6633	-0.559	-0.244	0.244	-0.1732	0.1573	-0.7688
AAT	0.0193	0.0012	-0.0243	-8.1169e-06	0.0021	0.0028	8.7484e-06	5.1179e-08	-0.0103	0.0148	-2.0073e-18	-0.0026	1.1599e-05	-0.0045	-0.0029	-0.00082847	-9.9113e-05	-1.0639e-07	0.0164	-9.1124e-10	3.2824e-06	0.0092	-2.7581e-05	1.7619e-07	8.6207e-05	0.00019752	4.8415e-06	6.6205e-05	-0.1221	0.1895	0.0088	0.00012194	-0.00023619	1.3396e-05	0.4367	-0.3672	-0.8316	-0.0007189	-2.339e-10	-0.0683	0.995	-0.1367	0.5383	-0.4368	-0.1907	0.1907	-0.1353	0.1268	-0.6012
CiC	0.0951	0.006	-0.08	-2.6719e-05	0.0074	0.0096	3.0086e-05	1.76e-07	-0.042	0.0508	-5.2872e-18	-0.009	3.9887e-05	-0.0156	-0.01	-0.0028	-0.00034131	-3.6636e-07	0.0564	-3.1379e-09	1.1288e-05	0.0023	-7.5748e-05	6.0564e-07	0.00053035	0.0012	2.9785e-05	0.0004073	0.8478	-0.5731	0.0358	0.00054727	-0.0011	1.0911e-06	-1.6511	-1.5348	-0.0205	-0.0032	-1.0498e-09	0.2583	0.0246	0.5169	1.8266	-1.5821	-0.6906	0.6907	-0.4901	0.452	-2.1753
CI_Resp	0.0354	0.002	0.0196	6.5454e-06	-0.0012	-0.0016	-5.0879e-06	-2.9764e-08	-0.0785	-0.0086	-1.607e-18	0.0015	-6.7455e-06	0.0026	0.0017	0.00048183	5.7144e-05	6.1338e-08	-0.0095	5.2537e-10	-1.909e-06	0.0249	0.00026137	-1.0291e-07	0.00013646	0.00031266	7.6636e-06	0.0001048	0.2745	-0.1867	0.0669	0.00019916	-0.00038576	-1.2067e-07	0.3166	-0.4821	-0.0015	-0.0012	-3.8203e-10	-0.0495	0.0017	-0.0991	0.6108	-0.5205	-0.2272	0.2272	-0.1612	0.1474	-0.7158
HNe	0.0194	0.0011	0.0222	7.3988e-06	-0.0016	-0.0021	-6.5787e-06	-3.8486e-08	-0.0744	-0.0111	-2.1281e-18	0.002	-8.722e-06	0.0034	0.0022	0.000623	7.4238e-05	7.9687e-08	-0.0123	6.8254e-10	-2.4683e-06	0.0368	0.00025924	-1.3281e-07	1.6749e-05	3.8377e-05	9.4067e-07	1.2863e-05	0.3018	-0.2029	0.0634	0.0031	-0.006	6.6811e-08	0.0489	-0.531	-0.0054	-0.0183	-5.9573e-09	-0.0076	0.0065	-0.0153	-0.4935	-0.1868	-0.5181	0.5181	-0.3676	0.1511	-1.6265
HSDH	0.0224	0.0014	-0.0304	-1.0132e-05	0.0027	0.0035	1.0851e-05	6.3476e-08	-0.0127	0.0183	3.3346e-18	-0.0032	1.4386e-05	-0.0056	-0.0036	-0.001	-0.0001229	-1.3193e-07	0.0203	-1.13e-09	4.0712e-06	0.0132	-3.4467e-05	2.1854e-07	9.3582e-05	0.00021442	5.2557e-06	7.1869e-05	0.2858	-0.1953	0.0108	0.00022783	-0.00044129	-3.2313e-07	0.5368	-0.4947	0.0047	-0.0013	-4.3703e-10	-0.084	-0.0056	-0.1681	0.6634	-0.5591	0.756	-0.756	-0.1732	0.1573	-0.7689
CII_SDH	0.0224	0.0014	-0.0303	-1.0131e-05	0.0027	0.0035	1.0849e-05	6.3468e-08	-0.0127	0.0183	5.0083e-18	-0.0032	1.4384e-05	-0.0056	-0.0036	-0.001	-0.00012289	-1.3191e-07	0.0203	-1.1298e-09	4.0707e-06	0.0132	-3.4447e-05	2.1851e-07	9.359e-05	0.00021444	5.2562e-06	7.1875e-05	0.2858	-0.1953	0.0108	0.00022757	-0.0004408	-3.2226e-07	0.5368	-0.4947	0.0047	-0.0013	-4.3654e-10	-0.084	-0.0056	-0.1681	0.6633	-0.559	-0.244	0.244	-0.1732	0.1573	-0.7688
ETFH	-0.107	-0.0062	-0.0489	-1.6339e-05	0.0029	0.0038	1.2021e-05	7.0326e-08	0.2533	0.0204	8.9364e-19	-0.0036	1.5938e-05	-0.0062	-0.004	-0.0011	-0.00013485	-1.4475e-07	0.0225	-1.2398e-09	4.5105e-06	-0.1008	-0.00081473	2.4337e-07	-0.00034888	-0.00079938	-1.9594e-05	-0.00026793	-0.9155	0.6268	-0.2159	-0.0091	0.0177	6.4784e-07	-1.4002	1.6046	-0.00048739	0.0538	1.7494e-08	0.219	0.00058316	0.4384	0.9718	0.8374	0.3655	-0.3656	1.2594	-0.6235	1.1046
O2ETF	-0.22	-0.0125	-0.1591	-5.3124e-05	0.0106	0.0139	4.3571e-05	2.5489e-07	0.3162	0.0739	1.0577e-17	-0.013	5.7766e-05	-0.0226	-0.0144	-0.0041	-0.00048957	-5.2551e-07	0.0817	-4.501e-09	1.6348e-05	0.0567	-0.0012	8.8055e-07	-0.0014	-0.0031	-7.7186e-05	-0.0011	1.1393	-0.7705	-0.2696	0.00088014	-0.0017	9.3564e-07	-1.0681	-2.0464	-0.0273	-0.0052	-1.6883e-09	0.1671	0.0327	0.3344	2.6561	-2.2517	-0.9829	0.983	-0.6975	0.6362	-3.0968
ATPsynthase	0.0024	0.00015023	-0.0023	-7.7293e-07	0.00020674	0.0002694	8.4621e-07	4.9504e-09	-0.0069	0.0014	-1.2317e-17	-0.00025257	1.1219e-06	-0.0004385	-0.00027987	-8.0136e-05	-9.5759e-06	-1.0279e-08	0.0016	-8.804e-11	3.175e-07	0.0065	1.4516e-05	1.7038e-08	-2.689e-06	-6.1612e-06	-1.5102e-07	-2.0651e-06	0.0942	-0.0641	0.0059	-5.4045e-05	0.00010468	6.521e-08	-0.0699	-0.1698	-0.002	0.00031863	1.0367e-10	0.0109	0.0024	0.0219	0.0375	-0.0701	-0.0306	0.0306	-0.0217	0.0255	-0.0952
Hu	-0.0036	-0.00019557	-0.0045	-1.5168e-06	0.00032817	0.00042763	1.3432e-06	7.858e-09	0.0014	0.0023	-1.0407e-17	-0.00040092	1.7809e-06	-0.00069606	-0.00044426	-0.0001272	-1.5118e-05	-1.6228e-08	0.0025	-1.39e-10	5.0399e-07	0.0066	-1.2764e-05	2.7116e-08	-3.6413e-05	-8.3433e-05	-2.045e-06	-2.7965e-05	0.0836	-0.0565	-0.0012	0.00034821	-0.00067448	1.1807e-07	-0.1576	-0.1521	-0.0028	-0.0021	-6.6795e-10	0.0247	0.0034	0.0493	0.0723	-0.123	-0.0537	0.0537	-0.0381	0.0138	-1.3396
ANT	0.00034396	2.7523e-05	-0.0019	-6.2541e-07	0.00015121	0.00019704	6.1892e-07	3.6207e-09	-0.0059	0.001	1.8734e-17	-0.00018473	8.2056e-07	-0.00032072	-0.0002047	-5.8612e-05	-6.9776e-06	-7.4898e-09	0.0012	-6.4151e-11	2.3222e-07	0.0074	1.3183e-05	1.2476e-08	-1.6516e-05	-3.7843e-05	-9.2756e-07	-1.2684e-05	0.0809	-0.0553	0.0051	-5.018e-05	9.7197e-05	-2.584e-08	0.0715	-0.1432	-0.00041855	0.00029585	9.6257e-11	-0.0112	0.0005008	-0.0224	0.0251	-0.0552	-0.0241	0.0241	-0.0171	0.0206	-0.0748
leak	0.0015	8.7435e-05	0.00043015	1.4359e-07	-2.0168e-05	-2.6281e-05	-8.255e-08	-4.8292e-10	-0.0022	-0.00014089	-1.1192e-19	2.4639e-05	-1.0945e-07	4.2778e-05	2.7303e-05	7.8176e-06	9.1484e-07	9.8199e-10	-0.00015476	8.411e-12	-3.0973e-08	0.00024023	7.0059e-06	-1.6786e-09	7.8233e-06	1.7925e-05	4.3937e-07	6.0081e-06	0.0063	-0.0044	0.0019	-9.6812e-05	0.00018752	-9.7851e-09	0.0178	-0.0111	0.00010053	0.00057077	1.8571e-10	-0.0028	-0.00012029	-0.0056	-0.0067	0.0096	0.0042	-0.0042	0.003	0.0038	0.013
PiC	0.00034396	2.7523e-05	-0.0019	-6.2541e-07	0.00015121	0.00019704	6.1892e-07	3.6207e-09	-0.0059	0.001	1.4489e-21	-0.00018473	8.2056e-07	-0.00032072	-0.0002047	-5.8612e-05	-6.9776e-06	-7.4898e-09	0.0012	-6.4151e-11	2.3222e-07	0.0074	1.3183e-05	1.2476e-08	-1.6516e-05	-3.7843e-05	-9.2756e-07	-1.2684e-05	0.0809	-0.0553	0.0051	-5.018e-05	9.7197e-05	-2.584e-08	0.0715	-0.1432	-0.00041855	0.00029585	9.6257e-11	-0.0112	0.0005008	-0.0224	0.0251	-0.0552	-0.0241	0.0241	-0.0171	0.0206	-0.0748
IMAC	0.00081786	4.3374e-05	0.0014	4.5327e-07	-0.00010037	-0.0001308	-4.1084e-07	-2.4035e-09	0.00025551	-0.00069578	-1.4196e-20	0.00012263	-5.4469e-07	0.0002129	0.00013588	3.8907e-05	4.6265e-06	4.9661e-09	-0.0007702	4.2536e-11	-1.5415e-07	-0.0024	1.9564e-06	-8.2911e-09	1.0453e-05	2.3951e-05	5.8707e-07	8.0278e-06	-0.0326	0.0223	-0.00021784	-8.8978e-05	0.00017235	1.504e-09	-0.0148	0.0579	0.00032163	0.00052459	1.7068e-10	0.0023	-0.00038483	0.0046	-0.0158	0.0361	0.0157	-0.0157	0.0112	-0.005	0.049
trROS	0.00083565	4.8958e-05	0.00017058	5.694e-08	-5.9132e-06	-7.7054e-06	-2.4203e-08	-1.4159e-10	-0.0018	-4.163e-05	1.8589e-20	7.2242e-06	-3.2089e-08	1.2542e-05	8.0051e-06	2.2921e-06	2.6537e-07	2.8484e-10	-4.5374e-05	2.4397e-12	-9.0813e-09	0.00076147	5.3372e-06	-4.9585e-10	2.7942e-06	6.4022e-06	1.5693e-07	2.1459e-06	0.0105	-0.0071	0.0015	-2.0864e-05	4.0412e-05	-2.0839e-09	0.0074	-0.0185	-7.9016e-05	0.00012301	4.0021e-11	-0.0012	9.4543e-05	-0.0023	0.0499	-0.0323	-0.0141	0.0141	-0.01	0.0115	-0.0447
MnSOD	0.0069	0.00043343	-0.0064	-2.1211e-06	0.00056764	0.00073968	2.3234e-06	1.3592e-08	-0.0277	0.0039	4.8328e-19	-0.00069348	3.0803e-06	-0.0012	-0.00076844	-0.00022003	-2.6269e-05	-2.8197e-08	0.0044	-2.4152e-10	8.7175e-07	0.0265	6.5316e-05	4.678e-08	-2.7253e-05	-6.2444e-05	-1.5306e-06	-2.093e-05	0.3668	-0.2492	0.0236	0.00027469	-0.00053207	-4.0282e-08	0.205	-0.6478	-0.0033	-0.0016	-5.2692e-10	-0.0321	0.0039	-0.0642	0.8327	-0.7075	-0.3088	0.3089	-0.2192	0.2	-0.9729
CuZnSOD	0.00083565	4.8958e-05	0.00017058	5.694e-08	-5.9132e-06	-7.7054e-06	-2.4203e-08	-1.4159e-10	-0.0018	-4.163e-05	3.1504e-21	7.2242e-06	-3.2089e-08	1.2542e-05	8.0051e-06	2.2921e-06	2.6537e-07	2.8484e-10	-4.5374e-05	2.4397e-12	-9.0813e-09	0.00076147	5.3372e-06	-4.9585e-10	2.7942e-06	6.4022e-06	1.5693e-07	2.1459e-06	0.0105	-0.0071	0.0015	-2.0864e-05	4.0412e-05	-2.0839e-09	0.0074	-0.0185	-7.9016e-05	0.00012301	4.0021e-11	-0.0012	9.4543e-05	-0.0023	0.0499	-0.0323	-0.0141	0.0141	-0.01	0.0115	-0.0447
GPXm	0.007	0.00044167	-0.0063	-2.1057e-06	0.00056531	0.00073665	2.3139e-06	1.3536e-08	-0.0279	0.0039	-2.0356e-20	-0.00069064	3.0677e-06	-0.0012	-0.00076529	-0.00021912	-2.6163e-05	-2.8084e-08	0.0043	-2.4054e-10	8.6817e-07	0.0265	6.5828e-05	4.6593e-08	-2.6358e-05	-6.0393e-05	-1.4803e-06	-2.0242e-05	0.3672	-0.2494	0.0238	0.00027241	-0.00052765	-4.0691e-08	0.2058	-0.6485	-0.0033	-0.0016	-5.2255e-10	-0.0322	0.0039	-0.0644	0.8317	-0.7077	-0.3089	0.309	-0.2192	0.2003	-0.9732
GPX	0.0057	0.0003564	-0.005	-1.6854e-06	0.00045289	0.00059016	1.8537e-06	1.0844e-08	-0.0225	0.0031	-3.6975e-19	-0.0005533	2.4577e-06	-0.0009606	-0.0006131	-0.00017555	-2.0961e-05	-2.2499e-08	0.0035	-1.9271e-10	6.9553e-07	0.0214	5.3307e-05	3.7322e-08	-2.1251e-05	-4.8692e-05	-1.1935e-06	-1.632e-05	0.2955	-0.2007	0.0192	0.00021558	-0.00041756	-3.2634e-08	0.1654	-0.5218	-0.0026	-0.0013	-4.1353e-10	-0.0259	0.0031	-0.0518	0.676	-0.5724	-0.2499	0.2499	-0.1773	0.1623	-0.7872
GR	3.4141e-05	2.1425e-06	-3.0353e-05	-1.0132e-08	2.7223e-06	3.5473e-06	1.1142e-08	6.5184e-11	-0.00013549	1.8831e-05	-2.0036e-21	-3.3257e-06	1.4773e-08	-5.774e-06	-3.6852e-06	-1.0552e-06	-1.2599e-07	-1.3524e-10	2.0888e-05	-1.1584e-12	4.1807e-09	0.00012841	3.2042e-07	-6.1172e-09	-1.277e-07	-2.926e-07	-7.172e-09	-9.8073e-08	0.0018	-0.0012	0.00011551	1.2958e-06	-2.5099e-06	-1.9615e-10	0.00099429	-0.0031	-1.573e-05	-7.6396e-06	-2.4856e-12	-0.00015552	1.8821e-05	-0.00031129	0.0041	-0.0034	-0.0015	0.0015	-0.0011	0.00097549	-0.0047
GRX	-6.9934e-08	-4.4042e-09	6.2926e-08	2.1005e-11	-5.9873e-09	-7.802e-09	-2.4507e-11	-1.4336e-13	2.9795e-07	-3.5026e-08	1.1176e-22	7.3146e-09	-3.2491e-11	1.2699e-08	8.1053e-09	2.3208e-09	2.7289e-10	2.9292e-13	-4.5942e-08	2.5089e-15	-9.1949e-12	-2.842e-07	-7.0463e-10	-6.3805e-09	3.1428e-10	7.201e-10	1.765e-11	2.4136e-10	-3.9058e-06	2.6533e-06	-2.5403e-07	-2.8496e-09	5.5196e-09	4.3137e-13	-2.1866e-06	6.898e-06	3.4592e-08	1.68e-08	5.4662e-15	3.4202e-07	-4.1389e-08	6.8457e-07	-8.9362e-06	7.566e-06	3.3027e-06	-3.303e-06	2.3437e-06	-2.1452e-06	1.0405e-05
TxPXm	0.0069	0.00043331	-0.0064	-2.1213e-06	0.00056767	0.00073973	2.3235e-06	1.3593e-08	-0.0277	0.0039	-2.0001e-19	-0.00069352	3.0805e-06	-0.0012	-0.00076848	-0.00022004	-2.6271e-05	-2.8199e-08	0.0044	-2.4153e-10	8.718e-07	0.0265	6.5308e-05	4.6782e-08	-2.7266e-05	-6.2474e-05	-1.5313e-06	-2.094e-05	0.3668	-0.2492	0.0236	0.00027473	-0.00053213	-4.0276e-08	0.2049	-0.6478	-0.0033	-0.0016	-5.2699e-10	-0.0321	0.0039	-0.0642	0.8327	-0.7075	-0.3088	0.3089	-0.2192	0.2	-0.9729
TxPX	0.0057	0.0003564	-0.005	-1.6854e-06	0.00045289	0.00059016	1.8537e-06	1.0845e-08	-0.0225	0.0031	-2.3295e-19	-0.0005533	2.4577e-06	-0.0009606	-0.0006131	-0.00017555	-2.0961e-05	-2.2499e-08	0.0035	-1.9271e-10	6.9553e-07	0.0214	5.3307e-05	3.7322e-08	-2.1251e-05	-4.8692e-05	-1.1935e-06	-1.632e-05	0.2955	-0.2007	0.0192	0.00021558	-0.00041756	-3.2634e-08	0.1654	-0.5218	-0.0026	-0.0013	-4.1353e-10	-0.0259	0.0031	-0.0518	0.676	-0.5724	-0.2499	0.2499	-0.1773	0.1623	-0.7872
TxRm	0.0069	0.00043331	-0.0064	-2.1213e-06	0.00056767	0.00073973	2.3235e-06	1.3593e-08	-0.0277	0.0039	2.0074e-18	-0.00069352	3.0805e-06	-0.0012	-0.00076848	-0.00022004	-2.6271e-05	-2.8199e-08	0.0044	-2.4153e-10	8.718e-07	0.0265	6.5308e-05	4.6782e-08	-2.7266e-05	-6.2474e-05	-1.5313e-06	-2.094e-05	0.3668	-0.2492	0.0236	0.00027473	-0.00053213	-4.0276e-08	0.2049	-0.6478	-0.0033	-0.0016	-5.2699e-10	-0.0321	0.0039	-0.0642	0.8327	-0.7075	-0.3088	0.3089	-0.2192	0.2	-0.9729
TxR	0.0057	0.0003564	-0.005	-1.6854e-06	0.00045289	0.00059016	1.8537e-06	1.0845e-08	-0.0225	0.0031	1.1743e-19	-0.0005533	2.4577e-06	-0.0009606	-0.0006131	-0.00017555	-2.0961e-05	-2.2499e-08	0.0035	-1.9271e-10	6.9553e-07	0.0214	5.3307e-05	3.7322e-08	-2.1251e-05	-4.8692e-05	-1.1935e-06	-1.632e-05	0.2955	-0.2007	0.0192	0.00021558	-0.00041756	-3.2634e-08	0.1654	-0.5218	-0.0026	-0.0013	-4.1353e-10	-0.0259	0.0031	-0.0518	0.676	-0.5724	-0.2499	0.2499	-0.1773	0.1623	-0.7872
H2O2em	0.0069	0.00043343	-0.0064	-2.122e-06	0.00056785	0.00073996	2.3243e-06	1.3597e-08	-0.0277	0.0039	3.7264e-20	-0.00069373	3.0815e-06	-0.0012	-0.00076872	-0.00022011	-2.6279e-05	-2.8208e-08	0.0044	-2.416e-10	8.7207e-07	0.0265	6.5326e-05	4.6797e-08	-2.7276e-05	-6.2496e-05	-1.5319e-06	-2.0947e-05	0.3669	-0.2492	0.0237	0.00027482	-0.00053231	-4.0288e-08	0.205	-0.648	-0.0033	-0.0016	-5.2716e-10	-0.0321	0.0039	-0.0642	0.8329	-0.7077	-0.3089	0.309	-0.2192	0.2001	-0.9732
Cat	0.0057	0.0003564	-0.005	-1.6854e-06	0.00045289	0.00059016	1.8537e-06	1.0844e-08	-0.0225	0.0031	1.4579e-19	-0.0005533	2.4577e-06	-0.0009606	-0.0006131	-0.00017555	-2.0961e-05	-2.2499e-08	0.0035	-1.9271e-10	6.9553e-07	0.0214	5.3307e-05	3.7322e-08	-2.1251e-05	-4.8692e-05	-1.1935e-06	-1.632e-05	0.2955	-0.2007	0.0192	0.00021558	-0.00041756	-3.2634e-08	0.1654	-0.5218	-0.0026	-0.0013	-4.1353e-10	-0.0259	0.0031	-0.0518	0.676	-0.5724	-0.2499	0.2499	-0.1773	0.1623	-0.7872
PSSGi	-6.9934e-08	-4.4042e-09	6.2926e-08	2.1005e-11	-5.9873e-09	-7.802e-09	-2.4507e-11	-1.4337e-13	2.9795e-07	-3.5026e-08	4.4704e-25	7.3146e-09	-3.2491e-11	1.2699e-08	8.1053e-09	2.3208e-09	2.7289e-10	2.9292e-13	-4.5942e-08	2.5089e-15	-9.1949e-12	-2.842e-07	-7.0463e-10	-6.3805e-09	3.1428e-10	7.201e-10	1.765e-11	2.4136e-10	-3.9058e-06	2.6533e-06	-2.5403e-07	-2.8496e-09	5.5196e-09	4.3137e-13	-2.1866e-06	6.898e-06	3.4592e-08	1.68e-08	5.4662e-15	3.4202e-07	-4.1389e-08	6.8457e-07	-8.9362e-06	7.566e-06	3.3027e-06	-3.303e-06	2.3437e-06	-2.1452e-06	1.0405e-05
Cpt1C16	-0.22	-0.0125	-0.1591	-5.3124e-05	0.0106	0.0139	4.3571e-05	2.5489e-07	0.3162	0.0739	1.2149e-17	-0.013	5.7766e-05	-0.0226	-0.0144	-0.0041	-0.00048957	-5.2551e-07	0.0817	-4.501e-09	1.6348e-05	0.0567	-0.0012	8.8055e-07	-0.0014	-0.0031	-7.7186e-05	-0.0011	1.1393	-0.7705	-0.2696	0.00088014	-0.0017	9.3564e-07	-1.0681	-2.0464	-0.0273	-0.0052	-1.6883e-09	0.1671	0.0327	0.3344	2.6561	-2.2517	-0.9829	0.983	-0.6975	0.6362	-3.0968
CactC16	-0.22	-0.0125	-0.1591	-5.3124e-05	0.0106	0.0139	4.3571e-05	2.5489e-07	0.3162	0.0739	2.508e-19	-0.013	5.7766e-05	-0.0226	-0.0144	-0.0041	-0.00048957	-5.2551e-07	0.0817	-4.501e-09	1.6348e-05	0.0567	-0.0012	8.8055e-07	-0.0014	-0.0031	-7.7186e-05	-0.0011	1.1393	-0.7705	-0.2696	0.00088014	-0.0017	9.3564e-07	-1.0681	-2.0464	-0.0273	-0.0052	-1.6883e-09	0.1671	0.0327	0.3344	2.6561	-2.2517	-0.9829	0.983	-0.6975	0.6362	-3.0968
Cpt2C16	-0.22	-0.0125	-0.1591	-5.3124e-05	0.0106	0.0139	4.3571e-05	2.5509e-07	0.3162	0.0739	1.2684e-13	-0.013	5.7766e-05	-0.0226	-0.0144	-0.0041	-0.00048957	-5.2551e-07	0.0817	-4.501e-09	1.6348e-05	0.0567	-0.0012	8.8055e-07	-0.0014	-0.0031	-7.7186e-05	-0.0011	1.1393	-0.7705	-0.2696	0.00088014	-0.0017	9.3564e-07	-1.0681	-2.0464	-0.0273	-0.0052	-1.6851e-09	0.1671	0.0327	0.3344	2.6561	-2.2517	-0.9829	0.983	-0.6975	0.6362	-3.0968
vlcadC16	-0.1327	-0.0074	-0.1293	-4.3176e-05	0.0091	0.0118	3.705e-05	2.1706e-07	0.0879	0.0628	-1.2079e-13	-0.0111	4.912e-05	-0.0192	-0.0123	-0.0035	-0.0004166	-4.4718e-07	0.0695	-3.8301e-09	1.3901e-05	0.1702	-0.00049888	7.4824e-07	-0.0012	-0.0027	-6.557e-05	-0.00089663	2.3259	-1.5813	-0.075	0.0087	-0.0168	3.7674e-07	0.2971	-4.1346	-0.0313	-0.0492	-1.6013e-08	-0.0465	0.0374	-0.093	1.995	-3.5359	-1.5435	1.5436	-1.0953	1.2868	-4.823
vlcadC14	-0.1453	-0.0081	-0.1336	-4.4611e-05	0.0093	0.0121	3.799e-05	2.2218e-07	0.1209	0.0644	1.7197e-14	-0.0113	5.0367e-05	-0.0197	-0.0126	-0.0036	-0.00042712	-4.5848e-07	0.0712	-3.9269e-09	1.4254e-05	0.1538	-0.00060071	7.6733e-07	-0.0012	-0.0027	-6.7246e-05	-0.00091954	2.1547	-1.4643	-0.1031	0.0075	-0.0146	4.5737e-07	0.1001	-3.8334	-0.0307	-0.0428	-1.3933e-08	-0.0157	0.0367	-0.0314	2.0904	-3.3506	-1.4626	1.4628	-1.0379	1.193	-4.574
vlcadC12	-0.0589	-0.0032	-0.0681	-2.2736e-05	0.0049	0.0063	1.9868e-05	1.1673e-07	-0.0137	0.0337	-2.9006e-13	-0.0059	2.634e-05	-0.0103	-0.0066	-0.0019	-0.0002234	-2.398e-07	0.0372	-2.0539e-09	7.4544e-06	0.1399	-9.0776e-05	4.0113e-07	-0.00067867	-0.0016	-3.8116e-05	-0.00052121	1.6728	-1.1386	0.0117	0.011	-0.0213	4.9447e-08	0.5655	-2.9665	-0.0188	-0.0701	-2.2809e-08	-0.0885	0.0225	-0.177	0.9869	-2.3831	-1.0402	1.0404	-0.7382	0.9201	-3.2216
lcadC16	-0.2264	-0.0128	-0.1613	-5.3855e-05	0.0108	0.014	4.4051e-05	2.5791e-07	0.333	0.0747	-2.4215e-13	-0.0131	5.8402e-05	-0.0228	-0.0146	-0.0042	-0.00049493	-5.3126e-07	0.0826	-4.5503e-09	1.6528e-05	0.0484	-0.0013	8.9027e-07	-0.0014	-0.0032	-7.8039e-05	-0.0011	1.0521	-0.711	-0.2839	0.00030871	-0.00059795	9.7672e-07	-1.1684	-1.893	-0.027	-0.002	-6.5539e-10	0.1828	0.0323	0.3658	2.7047	-2.1574	-0.9417	0.9418	-0.6683	0.5884	-2.97
lcadC14	-0.239	-0.0136	-0.1656	-5.529e-05	0.011	0.0143	4.4991e-05	2.6326e-07	0.3659	0.0763	3.7972e-16	-0.0134	5.9649e-05	-0.0233	-0.0149	-0.0043	-0.00050546	-5.4256e-07	0.0843	-4.6471e-09	1.6881e-05	0.032	-0.0014	9.0935e-07	-0.0014	-0.0033	-7.9715e-05	-0.0011	0.881	-0.594	-0.3119	-0.00081337	0.0016	1.0573e-06	-1.3654	-1.5918	-0.0264	0.0044	1.4293e-09	0.2136	0.0316	0.4275	2.8	-1.9721	-0.8609	0.861	-0.6109	0.4946	-2.721
lcadC12	-0.1526	-0.0087	-0.1001	-3.3415e-05	0.0066	0.0086	2.6869e-05	1.5753e-07	0.2313	0.0456	9.0885e-14	-0.008	3.5622e-05	-0.0139	-0.0089	-0.0025	-0.00030173	-3.2388e-07	0.0504	-2.7741e-09	1.0081e-05	0.0181	-0.00084854	5.4316e-07	-0.0009007	-0.0021	-5.0585e-05	-0.00069172	0.399	-0.2683	-0.1972	0.0026	-0.0051	6.4941e-07	-0.9	-0.7249	-0.0145	-0.0229	-7.442e-09	0.1408	0.0174	0.2818	1.6965	-1.0046	-0.4385	0.4386	-0.3112	0.2217	-1.3685
lcadC10	-0.151	-0.0086	-0.0989	-3.302e-05	0.0065	0.0085	2.6543e-05	1.5497e-07	0.2287	0.045	-6.4785e-16	-0.0079	3.5191e-05	-0.0138	-0.0088	-0.0025	-0.00029808	-3.1996e-07	0.0498	-2.7405e-09	9.9591e-06	0.0179	-0.00083886	5.3659e-07	-0.00089137	-0.002	-5.0061e-05	-0.00068455	0.3918	-0.2634	-0.195	0.0027	-0.0052	6.417e-07	-0.8904	-0.7118	-0.0143	-0.0234	-7.6216e-09	0.1393	0.0171	0.2788	1.6765	-0.9889	-0.4317	0.4317	-0.3063	0.2176	-1.3465
lcadC8	-0.1507	-0.0086	-0.0987	-3.293e-05	0.0065	0.0084	2.6467e-05	1.555e-07	0.2283	0.0449	1.5355e-13	-0.0079	3.509e-05	-0.0137	-0.0088	-0.0025	-0.00029722	-3.1904e-07	0.0496	-2.7326e-09	9.9306e-06	0.0178	-0.00083722	5.3505e-07	-0.00088921	-0.002	-4.994e-05	-0.0006829	0.3884	-0.2612	-0.1947	0.0027	-0.0053	6.4035e-07	-0.8896	-0.7058	-0.0143	-0.0235	-7.6281e-09	0.1392	0.0171	0.2785	1.6721	-0.9832	-0.4292	0.4292	-0.3046	0.2157	-1.3387
mcadC12	-0.2219	-0.0126	-0.1606	-5.3615e-05	0.0107	0.014	4.3976e-05	2.5862e-07	0.3192	0.0746	-1.3919e-13	-0.0131	5.8305e-05	-0.0228	-0.0145	-0.0042	-0.00049414	-5.3041e-07	0.0824	-4.5431e-09	1.6501e-05	0.057	-0.0012	8.8876e-07	-0.0014	-0.0032	-7.7839e-05	-0.0011	1.1502	-0.7779	-0.2721	0.00080285	-0.0016	9.4476e-07	-1.0785	-2.0659	-0.0276	-0.0046	-1.5079e-09	0.1687	0.033	0.3377	2.6808	-2.2735	-0.9924	0.9925	-0.7042	0.6423	-3.1272
mcadC10	-0.2203	-0.0125	-0.1594	-5.322e-05	0.0107	0.0139	4.3652e-05	2.5527e-07	0.3166	0.074	-2.5731e-14	-0.013	5.7874e-05	-0.0226	-0.0144	-0.0041	-0.00049048	-5.2649e-07	0.0818	-4.5095e-09	1.6379e-05	0.0569	-0.0012	8.8219e-07	-0.0014	-0.0032	-7.7315e-05	-0.0011	1.1429	-0.773	-0.2699	0.00087142	-0.0017	9.3708e-07	-1.069	-2.0528	-0.0274	-0.0051	-1.6714e-09	0.1672	0.0327	0.3347	2.6608	-2.2578	-0.9855	0.9856	-0.6994	0.6382	-3.1052
VmcadC8	-0.22	-0.0125	-0.1592	-5.313e-05	0.0106	0.0139	4.3576e-05	2.5513e-07	0.3162	0.0739	3.2497e-14	-0.013	5.7773e-05	-0.0226	-0.0144	-0.0041	-0.00048963	-5.2557e-07	0.0817	-4.5016e-09	1.635e-05	0.0567	-0.0012	8.8065e-07	-0.0014	-0.0031	-7.7194e-05	-0.0011	1.1395	-0.7707	-0.2696	0.00087959	-0.0017	9.3572e-07	-1.0682	-2.0468	-0.0273	-0.0052	-1.6856e-09	0.1671	0.0327	0.3344	2.6564	-2.2521	-0.9831	0.9832	-0.6976	0.6363	-3.0973
mcadC6	-0.2198	-0.0124	-0.1591	-5.3094e-05	0.0106	0.0139	4.3547e-05	2.5233e-07	0.3159	0.0739	2.8435e-13	-0.013	5.7734e-05	-0.0226	-0.0144	-0.0041	-0.00048929	-5.2521e-07	0.0816	-4.4985e-09	1.6339e-05	0.0567	-0.0012	8.8006e-07	-0.0014	-0.0031	-7.714e-05	-0.0011	1.1393	-0.7705	-0.2694	0.00087919	-0.0017	9.3505e-07	-1.067	-2.0463	-0.0273	-0.0052	-1.7335e-09	0.1669	0.0327	0.3341	2.6545	-2.2512	-0.9827	0.9828	-0.6973	0.6362	-3.0961
mcadC4	-0.183	-0.0103	-0.1366	-4.5594e-05	0.0092	0.012	3.7615e-05	2.2598e-07	0.2547	0.0638	-8.1363e-13	-0.0112	4.9861e-05	-0.0195	-0.0124	-0.0036	-0.00042263	-4.5365e-07	0.0705	-3.8856e-09	1.4111e-05	0.0594	-0.00098708	7.5998e-07	-0.0012	-0.0027	-6.592e-05	-0.00090141	1.1286	-0.7641	-0.2172	0.00064717	-0.0013	7.6966e-07	-0.8017	-2.023	-0.0246	-0.00059792	-4.2946e-10	0.1254	0.0294	0.251	2.2645	-2.1233	-0.9268	0.9269	-0.6577	0.6301	-2.9223
scadC6	-0.2577	-0.0146	-0.1821	-6.08e-05	0.0121	0.0158	4.9651e-05	2.8782e-07	0.3788	0.0842	9.4967e-13	-0.0148	6.5825e-05	-0.0257	-0.0164	-0.0047	-0.00055781	-5.9875e-07	0.0931	-5.1284e-09	1.8629e-05	0.0539	-0.0014	1.0034e-06	-0.0016	-0.0036	-8.867e-05	-0.0012	1.1502	-0.7771	-0.323	0.0011	-0.0022	1.1054e-06	-1.3397	-2.0703	-0.0301	-0.0099	-3.26e-09	0.2096	0.036	0.4194	3.0553	-2.3827	-1.0401	1.0402	-0.7381	0.6425	-3.2747
scadC4	-0.2208	-0.0125	-0.1597	-5.3301e-05	0.0107	0.0139	4.3711e-05	2.686e-07	0.3176	0.0741	2.5116e-12	-0.013	5.7952e-05	-0.0227	-0.0145	-0.0041	-0.00049114	-5.2719e-07	0.0819	-4.5155e-09	1.64e-05	0.0566	-0.0012	8.8338e-07	-0.0014	-0.0032	-7.745e-05	-0.0011	1.1396	-0.7707	-0.2708	0.00088561	-0.0017	9.4e-07	-1.0744	-2.047	-0.0274	-0.0053	-1.9921e-09	0.1681	0.0327	0.3364	2.6653	-2.2547	-0.9842	0.9843	-0.6984	0.6364	-3.1009
crotC16	0.0038	0.00035923	-0.0339	-1.131e-05	0.0028	0.0036	1.1274e-05	6.5954e-08	0.008	0.0191	8.7477e-18	-0.0034	1.4947e-05	-0.0058	-0.0037	-0.0011	-0.00012745	-1.368e-07	0.0211	-1.1717e-09	4.2301e-06	0.0159	-9.7161e-05	2.2727e-07	-1.7446e-05	-3.9973e-05	-9.7979e-07	-1.3398e-05	0.998	-0.6776	-0.0068	-0.0187	0.0362	1.1683e-07	0.2312	-1.7781	-0.0136	0.1127	3.6674e-08	-0.0362	0.0162	-0.0724	0.5527	-1.522	-0.6644	0.6644	-0.4715	0.5689	-2.1742
crotC14	-0.0035	-7.3113e-05	-0.0355	-1.1863e-05	0.0028	0.0037	1.1518e-05	6.7381e-08	0.0117	0.0195	-5.089e-18	-0.0034	1.5271e-05	-0.006	-0.0038	-0.0011	-0.00013009	-1.3964e-07	0.0216	-1.1961e-09	4.3216e-06	0.0219	-0.0001097	2.3226e-07	-7.3778e-05	-0.00016905	-4.1435e-06	-5.666e-05	0.9677	-0.6571	-0.01	-0.0156	0.0301	1.1991e-07	0.2098	-1.7236	-0.0132	0.0938	3.0519e-08	-0.0328	0.0158	-0.0657	0.5744	-1.4762	-0.6444	0.6444	-0.4573	0.5497	-2.0974
crotC12	0.011	0.00076124	-0.0278	-9.2899e-06	0.0023	0.003	9.5448e-06	5.5838e-08	-0.0187	0.0161	-2.972e-18	-0.0028	1.2654e-05	-0.0049	-0.0032	-0.00090389	-0.00010794	-1.1587e-07	0.0179	-9.9242e-10	3.5812e-06	0.0305	-8.4907e-06	1.9234e-07	-1.3468e-05	-3.0859e-05	-7.5638e-07	-1.0343e-05	1.0362	-0.7042	0.0159	-0.0148	0.0286	4.043e-08	0.3648	-1.8428	-0.0126	0.0899	2.9238e-08	-0.0571	0.0151	-0.1142	0.4308	-1.5175	-0.6624	0.6625	-0.4701	0.5869	-2.1505
crotC10	0.0949	0.0056	0.0183	6.1059e-06	-0.00056606	-0.00073763	-2.317e-06	-1.3554e-08	-0.1527	-0.004	5.7144e-19	0.00069157	-3.0719e-06	0.0012	0.00076632	0.00021942	2.5095e-05	2.6937e-08	-0.0043	2.3072e-10	-8.6935e-07	0.0353	0.00045893	-4.7607e-08	0.00044509	0.001	2.4997e-05	0.00034182	1.1246	-0.7659	0.1302	-0.0185	0.0358	-3.1319e-07	0.9786	-1.9908	-0.0082	0.1138	3.7022e-08	-0.1531	0.0098	-0.3064	-0.3692	-1.4064	-0.6139	0.614	-0.4356	0.6373	-2.0123
crotC6	-0.22	-0.0125	-0.1591	-5.3124e-05	0.0106	0.0139	4.3571e-05	2.5489e-07	0.3162	0.0739	-9.6984e-18	-0.013	5.7766e-05	-0.0226	-0.0144	-0.0041	-0.00048957	-5.2551e-07	0.0817	-4.501e-09	1.6348e-05	0.0567	-0.0012	8.8055e-07	-0.0014	-0.0031	-7.7186e-05	-0.0011	1.1393	-0.7705	-0.2696	0.00088014	-0.0017	9.3564e-07	-1.0681	-2.0464	-0.0273	-0.0052	-1.6883e-09	0.1671	0.0327	0.3344	2.6561	-2.2517	-0.9829	0.983	-0.6975	0.6362	-3.0968
crotC4	-0.22	-0.0125	-0.1591	-5.3124e-05	0.0106	0.0139	4.3571e-05	2.549e-07	0.3162	0.0739	1.2635e-15	-0.013	5.7766e-05	-0.0226	-0.0144	-0.0041	-0.00048957	-5.2551e-07	0.0817	-4.501e-09	1.6348e-05	0.0567	-0.0012	8.8055e-07	-0.0014	-0.0031	-7.7186e-05	-0.0011	1.1393	-0.7705	-0.2696	0.00088014	-0.0017	9.3564e-07	-1.0681	-2.0464	-0.0273	-0.0052	-1.6883e-09	0.1671	0.0327	0.3344	2.6561	-2.2517	-0.9829	0.983	-0.6975	0.6362	-3.0968
VmschadC16	0.0038	0.00035923	-0.0339	-1.131e-05	0.0028	0.0036	1.1274e-05	6.5961e-08	0.008	0.0191	-2.8476e-15	-0.0034	1.4947e-05	-0.0058	-0.0037	-0.0011	-0.00012745	-1.368e-07	0.0211	-1.1717e-09	4.2301e-06	0.0159	-9.7161e-05	2.2727e-07	-1.7446e-05	-3.9973e-05	-9.7979e-07	-1.3398e-05	0.998	-0.6776	-0.0068	-0.0187	0.0362	1.1683e-07	0.2312	-1.7781	-0.0136	0.1127	3.6674e-08	-0.0362	0.0162	-0.0724	0.5527	-1.522	-0.6644	0.6644	-0.4715	0.5689	-2.1742
mschadC14	-0.0035	-7.3113e-05	-0.0355	-1.1863e-05	0.0028	0.0037	1.1518e-05	6.738e-08	0.0117	0.0195	-3.6951e-16	-0.0034	1.5271e-05	-0.006	-0.0038	-0.0011	-0.00013009	-1.3964e-07	0.0216	-1.1961e-09	4.3216e-06	0.0219	-0.0001097	2.3226e-07	-7.3778e-05	-0.00016905	-4.1435e-06	-5.666e-05	0.9677	-0.6571	-0.01	-0.0156	0.0301	1.1991e-07	0.2098	-1.7236	-0.0132	0.0938	3.0519e-08	-0.0328	0.0158	-0.0657	0.5744	-1.4762	-0.6444	0.6444	-0.4573	0.5497	-2.0974
mschadC12	0.011	0.00076124	-0.0278	-9.2899e-06	0.0023	0.003	9.5448e-06	5.5838e-08	-0.0187	0.0161	-4.6509e-17	-0.0028	1.2654e-05	-0.0049	-0.0032	-0.00090389	-0.00010794	-1.1587e-07	0.0179	-9.9242e-10	3.5812e-06	0.0305	-8.4907e-06	1.9234e-07	-1.3468e-05	-3.0859e-05	-7.5638e-07	-1.0343e-05	1.0362	-0.7042	0.0159	-0.0148	0.0286	4.043e-08	0.3648	-1.8428	-0.0126	0.0899	2.9238e-08	-0.0571	0.0151	-0.1142	0.4308	-1.5175	-0.6624	0.6625	-0.4701	0.5869	-2.1505
mschadC10	0.0949	0.0056	0.0183	6.1059e-06	-0.00056606	-0.00073763	-2.317e-06	-1.3554e-08	-0.1527	-0.004	2.2472e-16	0.00069157	-3.0719e-06	0.0012	0.00076632	0.00021942	2.5095e-05	2.6937e-08	-0.0043	2.3072e-10	-8.6935e-07	0.0353	0.00045893	-4.7607e-08	0.00044509	0.001	2.4997e-05	0.00034182	1.1246	-0.7659	0.1302	-0.0185	0.0358	-3.1319e-07	0.9786	-1.9908	-0.0082	0.1138	3.7022e-08	-0.1531	0.0098	-0.3064	-0.3692	-1.4064	-0.6139	0.614	-0.4356	0.6373	-2.0123
mschadC6	-0.22	-0.0125	-0.1591	-5.3124e-05	0.0106	0.0139	4.3571e-05	2.5491e-07	0.3162	0.0739	-1.164e-14	-0.013	5.7766e-05	-0.0226	-0.0144	-0.0041	-0.00048957	-5.2551e-07	0.0817	-4.501e-09	1.6348e-05	0.0567	-0.0012	8.8055e-07	-0.0014	-0.0031	-7.7186e-05	-0.0011	1.1393	-0.7705	-0.2696	0.00088014	-0.0017	9.3564e-07	-1.0681	-2.0464	-0.0273	-0.0052	-1.6882e-09	0.1671	0.0327	0.3344	2.6561	-2.2517	-0.9829	0.983	-0.6975	0.6362	-3.0968
mschadC4	-0.22	-0.0125	-0.1591	-5.3124e-05	0.0106	0.0139	4.3571e-05	2.549e-07	0.3162	0.0739	7.9173e-14	-0.013	5.7766e-05	-0.0226	-0.0144	-0.0041	-0.00048957	-5.2551e-07	0.0817	-4.501e-09	1.6348e-05	0.0567	-0.0012	8.8055e-07	-0.0014	-0.0031	-7.7186e-05	-0.0011	1.1393	-0.7705	-0.2696	0.00088014	-0.0017	9.3565e-07	-1.0681	-2.0464	-0.0273	-0.0052	-1.689e-09	0.1671	0.0327	0.3344	2.6561	-2.2517	-0.9829	0.983	-0.6975	0.6362	-3.0968
mckatC16	0.0038	0.00035923	-0.0339	-1.131e-05	0.0028	0.0036	1.1274e-05	6.5955e-08	0.008	0.0191	1.5161e-15	-0.0034	1.4947e-05	-0.0058	-0.0037	-0.0011	-0.00012745	-1.368e-07	0.0211	-1.1717e-09	4.2301e-06	0.0159	-9.7161e-05	2.2727e-07	-1.7446e-05	-3.9973e-05	-9.7979e-07	-1.3398e-05	0.998	-0.6776	-0.0068	-0.0187	0.0362	1.1683e-07	0.2312	-1.7781	-0.0136	0.1127	3.6674e-08	-0.0362	0.0162	-0.0724	0.5527	-1.522	-0.6644	0.6644	-0.4715	0.5689	-2.1742
mckatC14	-0.0035	-7.3113e-05	-0.0355	-1.1863e-05	0.0028	0.0037	1.1518e-05	6.7382e-08	0.0117	0.0195	-1.0857e-16	-0.0034	1.5271e-05	-0.006	-0.0038	-0.0011	-0.00013009	-1.3964e-07	0.0216	-1.1961e-09	4.3216e-06	0.0219	-0.0001097	2.3226e-07	-7.3778e-05	-0.00016905	-4.1435e-06	-5.666e-05	0.9677	-0.6571	-0.01	-0.0156	0.0301	1.1991e-07	0.2098	-1.7236	-0.0132	0.0938	3.0519e-08	-0.0328	0.0158	-0.0657	0.5744	-1.4762	-0.6444	0.6444	-0.4573	0.5497	-2.0974
mckatC12	0.011	0.00076124	-0.0278	-9.2899e-06	0.0023	0.003	9.5448e-06	5.5837e-08	-0.0187	0.0161	-6.7453e-16	-0.0028	1.2654e-05	-0.0049	-0.0032	-0.00090389	-0.00010794	-1.1587e-07	0.0179	-9.9242e-10	3.5812e-06	0.0305	-8.4907e-06	1.9234e-07	-1.3468e-05	-3.0859e-05	-7.5638e-07	-1.0343e-05	1.0362	-0.7042	0.0159	-0.0148	0.0286	4.0429e-08	0.3648	-1.8428	-0.0126	0.0899	2.9238e-08	-0.0571	0.0151	-0.1142	0.4308	-1.5175	-0.6624	0.6625	-0.4701	0.5869	-2.1505
mckatC10	0.0949	0.0056	0.0183	6.1059e-06	-0.00056606	-0.00073763	-2.317e-06	-1.3553e-08	-0.1527	-0.004	-6.6052e-16	0.00069157	-3.0719e-06	0.0012	0.00076632	0.00021942	2.5095e-05	2.6937e-08	-0.0043	2.3072e-10	-8.6935e-07	0.0353	0.00045893	-4.7607e-08	0.00044509	0.001	2.4997e-05	0.00034182	1.1246	-0.7659	0.1302	-0.0185	0.0358	-3.1319e-07	0.9786	-1.9908	-0.0082	0.1138	3.7022e-08	-0.1531	0.0098	-0.3064	-0.3692	-1.4064	-0.6139	0.614	-0.4356	0.6373	-2.0123
mckatC6	-0.22	-0.0125	-0.1591	-5.3124e-05	0.0106	0.0139	4.3571e-05	2.5478e-07	0.3162	0.0739	1.3538e-16	-0.013	5.7766e-05	-0.0226	-0.0144	-0.0041	-0.00048957	-5.2551e-07	0.0817	-4.501e-09	1.6348e-05	0.0567	-0.0012	8.8055e-07	-0.0014	-0.0031	-7.7186e-05	-0.0011	1.1393	-0.7705	-0.2696	0.00088014	-0.0017	9.3565e-07	-1.0681	-2.0464	-0.0273	-0.0052	-1.6876e-09	0.1671	0.0327	0.3344	2.6561	-2.2517	-0.9829	0.983	-0.6975	0.6362	-3.0968
mckatC4	-0.22	-0.0125	-0.1591	-5.3124e-05	0.0106	0.0139	4.3571e-05	2.5489e-07	0.3162	0.0739	1.644e-15	-0.013	5.7766e-05	-0.0226	-0.0144	-0.0041	-0.00048957	-5.2551e-07	0.0817	-4.501e-09	1.6348e-05	0.0567	-0.0012	8.8055e-07	-0.0014	-0.0031	-7.7186e-05	-0.0011	1.1393	-0.7705	-0.2696	0.00088014	-0.0017	9.3564e-07	-1.0681	-2.0464	-0.0273	-0.0052	-1.6878e-09	0.1671	0.0327	0.3344	2.6561	-2.2517	-0.9829	0.983	-0.6975	0.6362	-3.0968
mtpC16	0.1288	0.0075	0.0361	1.204e-05	-0.0017	-0.0022	-6.7621e-06	-3.9558e-08	-0.1642	-0.0115	-1.3321e-17	0.002	-8.9651e-06	0.0035	0.0022	0.00064037	7.4779e-05	8.0268e-08	-0.0127	6.8751e-10	-2.5372e-06	-0.0068	0.00052138	-1.3755e-07	0.00074031	0.0017	4.1577e-05	0.00056854	0.9192	-0.6257	0.14	-0.0296	0.0573	-3.4043e-07	0.9567	-1.6282	-0.0059	0.1786	5.8097e-08	-0.1497	0.0071	-0.2995	-0.622	-1.1145	-0.4865	0.4865	-0.3452	0.5313	-1.6589
mtpC14	0.1471	0.0085	0.0505	1.6846e-05	-0.0026	-0.0034	-1.0784e-05	-6.3089e-08	-0.2001	-0.0184	-1.2003e-17	0.0032	-1.4298e-05	0.0056	0.0036	0.001	0.00012003	1.2884e-07	-0.0202	1.1036e-09	-4.0464e-06	-0.0023	0.00065226	-2.1882e-07	0.00083116	0.0019	4.6679e-05	0.00063831	0.8483	-0.5782	0.1706	-0.027	0.0523	-4.4768e-07	1.099	-1.499	-0.0033	0.1627	5.2928e-08	-0.1719	0.004	-0.3441	-0.8741	-0.9366	-0.4088	0.4089	-0.2901	0.4895	-1.4019
Supplementary Table S22. Numerical values of the flux control coefficients for each of the reactions, or transport processes indicated in each of the matrix rows (2-105) by the activities in each matrix column (B-DP) plotted in Figure 5A in the main text.
The conditions used to generate this matrix of control coefficients correspond to 10mM Glucose and 1 mM PCoA. The key to the acronyms used in this table has been provided in Table 1 in the main text
[truncated: 70 more columns]

## Sheet: FCC_Glc10_PCA40
	GLUT4	HK	PFK	ALD	GAPD	PGK	ENOL	PK	LDH	G6PDH	P6GDH	R5PI	Ru5PE	RTAc	RTAc2	RTAl	ALDR1	SoDH	XyDH	FRUT	XyOHT	HydroATP	NDPcs	NTPcs	GNO_is	GPa	GPb	PGLM	Uni	NaCa	PyrC	PyrDH	PyrCb	CS	ACO	IDH	KGDH	SL	FH	MDH	AAT	CiC	CI_Resp	HNe	HSDH	CII_SDH	ETFH	O2ETF	ATPsynthase
GLUT4	0.9559	0.0563	0.1054	3.5184e-05	-1.1653e-05	-1.5185e-05	-4.7695e-08	-2.7901e-10	-4.8547e-05	-3.1237e-06	-4.8399e-20	1.4356e-05	-6.3768e-08	2.4925e-05	1.5908e-05	4.5551e-06	2.6812e-07	2.8781e-10	-9.0168e-05	2.4651e-12	-1.8047e-08	-0.123	4.5914e-07	-3.7392e-11	0.00037164	0.00085152	2.0873e-05	0.0002854	0.00044215	-0.00029407	4.1391e-05	-4.2803e-07	8.2488e-07	-2.8191e-10	0.00057182	-0.00098352	-1.943e-06	2.6999e-06	7.4547e-13	-8.9865e-05	2.3237e-06	-0.00017821	7.3991e-05	-0.00038411	-0.00013973	0.00013974	-0.00011691	0.00019496	-0.00036429
HK	0.9559	0.0563	0.1054	3.5189e-05	-1.1655e-05	-1.5187e-05	-4.7701e-08	-2.7905e-10	-4.8553e-05	-3.1241e-06	6.8788e-19	1.4358e-05	-6.3776e-08	2.4928e-05	1.591e-05	4.5556e-06	-6.4298e-06	-6.902e-09	-9.018e-05	-5.9116e-11	-1.8049e-08	-0.123	4.5918e-07	-3.2512e-11	0.00037168	0.00085162	2.0876e-05	0.00028544	0.0004422	-0.00029411	4.1396e-05	-4.2808e-07	8.2498e-07	-2.8194e-10	0.00057189	-0.00098365	-1.9433e-06	2.7002e-06	7.4556e-13	-8.9876e-05	2.324e-06	-0.00017824	7.4e-05	-0.00038416	-0.00013975	0.00013976	-0.00011693	0.00019498	-0.00036434
PFK	0.9236	0.0544	0.1134	3.7851e-05	-0.00010406	-0.00013559	-4.2589e-07	-2.4914e-09	-4.4367e-05	-0.0023	5.3736e-19	0.00012725	-5.6522e-07	0.00022092	0.000141	4.0375e-05	-6.214e-06	-6.6703e-09	-0.00079923	-5.7132e-11	-1.5996e-07	-0.1147	2.9286e-06	-2.7515e-08	0.0055	0.0125	0.00030748	0.0042	0.00041218	-0.00027414	3.7827e-05	-3.9902e-07	7.6897e-07	-2.628e-10	0.00053306	-0.00091686	-1.8113e-06	2.5169e-06	6.9495e-13	-8.3774e-05	2.1662e-06	-0.00016613	6.8975e-05	-0.00035808	-0.00013026	0.00013027	-0.00010899	0.00018174	-0.0003396
ALD	0.9241	0.0545	0.1135	3.7874e-05	-0.00010412	-0.00013567	-4.2614e-07	-2.4929e-09	-4.4393e-05	-0.0023	-4.9389e-20	0.00012732	-5.6556e-07	0.00022105	0.00014109	4.0398e-05	-6.2176e-06	-6.6743e-09	-0.0007997	-5.7166e-11	-1.6005e-07	-0.1148	2.9304e-06	-2.7531e-08	0.0055	0.0126	0.00030766	0.0042	0.00041242	-0.0002743	3.7849e-05	-3.9925e-07	7.6943e-07	-2.6296e-10	0.00053337	-0.0009174	-1.8124e-06	2.5184e-06	6.9535e-13	-8.3824e-05	2.1674e-06	-0.00016623	6.9016e-05	-0.00035829	-0.00013034	0.00013035	-0.00010905	0.00018185	-0.0003398
GAPD	0.9234	0.0544	0.1131	3.7746e-05	-0.00012768	-0.00016637	-5.2256e-07	-3.057e-09	-4.4147e-05	-0.0016	8.8558e-19	0.0001561	-6.9339e-07	0.00027102	0.00017298	4.953e-05	-6.2133e-06	-6.6696e-09	-0.00098045	-5.7126e-11	-1.9623e-07	-0.1148	3.5622e-06	-1.9424e-08	0.0055	0.0125	0.00030742	0.0042	0.00041223	-0.00027417	3.7639e-05	-3.9906e-07	7.6907e-07	-2.6283e-10	0.00053312	-0.00091697	-1.8115e-06	2.5172e-06	6.9501e-13	-8.3784e-05	2.1664e-06	-0.00016616	6.8984e-05	-0.00035812	-0.00013028	0.00013029	-0.000109	0.00018176	-0.00033964
PGK	0.9234	0.0544	0.1131	3.7746e-05	-0.00012768	-0.00016637	-5.2256e-07	-3.057e-09	-4.4147e-05	-0.0016	3.3299e-19	0.0001561	-6.9339e-07	0.00027102	0.00017298	4.953e-05	-6.2133e-06	-6.6696e-09	-0.00098045	-5.7126e-11	-1.9623e-07	-0.1148	3.5622e-06	-1.9424e-08	0.0055	0.0125	0.00030742	0.0042	0.00041223	-0.00027417	3.7639e-05	-3.9906e-07	7.6907e-07	-2.6283e-10	0.00053312	-0.00091697	-1.8115e-06	2.5172e-06	6.9503e-13	-8.3784e-05	2.1664e-06	-0.00016616	6.8984e-05	-0.00035812	-0.00013028	0.00013029	-0.000109	0.00018176	-0.00033964
ENOL	0.9234	0.0544	0.1131	3.7746e-05	-0.00012768	-0.00016637	-5.2256e-07	-3.057e-09	-4.4147e-05	-0.0016	-2.1222e-19	0.0001561	-6.9339e-07	0.00027102	0.00017298	4.953e-05	-6.2133e-06	-6.6696e-09	-0.00098045	-5.7126e-11	-1.9623e-07	-0.1148	3.5622e-06	-1.9424e-08	0.0055	0.0125	0.00030742	0.0042	0.00041223	-0.00027417	3.7639e-05	-3.9906e-07	7.6907e-07	-2.6283e-10	0.00053312	-0.00091697	-1.8115e-06	2.5172e-06	6.9503e-13	-8.3784e-05	2.1664e-06	-0.00016616	6.8984e-05	-0.00035812	-0.00013028	0.00013029	-0.000109	0.00018176	-0.00033964
PK	0.9234	0.0544	0.1131	3.7746e-05	-0.00012768	-0.00016637	-5.2256e-07	-3.057e-09	-4.4147e-05	-0.0016	3.3746e-19	0.0001561	-6.9339e-07	0.00027102	0.00017298	4.953e-05	-6.2133e-06	-6.6696e-09	-0.00098045	-5.7126e-11	-1.9623e-07	-0.1148	3.5622e-06	-1.9424e-08	0.0055	0.0125	0.00030742	0.0042	0.00041223	-0.00027417	3.7639e-05	-3.9906e-07	7.6907e-07	-2.6283e-10	0.00053312	-0.00091697	-1.8115e-06	2.5172e-06	6.9503e-13	-8.3784e-05	2.1664e-06	-0.00016616	6.8984e-05	-0.00035812	-0.00013028	0.00013029	-0.000109	0.00018176	-0.00033964
LDH	0.9258	0.0546	0.1134	3.7844e-05	-0.00012847	-0.0001674	-5.2579e-07	-3.0759e-09	0.0011	-0.0016	-4.4293e-19	0.00015707	-6.9767e-07	0.00027269	0.00017405	4.9836e-05	-6.2077e-06	-6.6635e-09	-0.00098651	-5.7074e-11	-1.9744e-07	-0.115	2.4346e-07	-1.9512e-08	0.0055	0.0126	0.0003082	0.0042	0.00011333	-7.538e-05	-0.00094374	-1.1147e-07	2.1482e-07	-7.2772e-11	0.00014727	-0.00025209	-4.9058e-07	7.0312e-07	1.9413e-13	-2.3145e-05	5.8669e-07	-4.5899e-05	1.8687e-05	-9.7749e-05	-3.5559e-05	3.5561e-05	-2.9752e-05	5.0076e-05	-9.1395e-05
G6PDH	0.8053	0.0475	-0.5988	-0.00019989	-0.00010698	-0.0001394	-4.3785e-07	-2.5614e-09	-0.00011035	0.998	9.148e-20	0.00013001	-5.7746e-07	0.00022571	0.00014406	4.1249e-05	-5.4501e-06	-5.8503e-09	-0.00081653	-5.0109e-11	-1.6342e-07	-0.2815	3.1623e-06	1.1887e-05	0.0052	0.012	0.00029351	0.004	0.001	-0.000673	9.4084e-05	-9.7955e-07	1.8878e-06	-6.4516e-10	0.0013	-0.0023	-4.4466e-06	6.1787e-06	1.706e-12	-0.00020566	5.3178e-06	-0.00040785	0.00016933	-0.00087906	-0.00031978	0.0003198	-0.00026756	0.00044616	-0.0008337
P6GDH	0.8053	0.0475	-0.5988	-0.00019989	-0.00010698	-0.0001394	-4.3785e-07	-2.5614e-09	-0.00011035	0.998	1.1102e-16	0.00013001	-5.7746e-07	0.00022571	0.00014406	4.1249e-05	-5.4501e-06	-5.8503e-09	-0.00081653	-5.0109e-11	-1.6342e-07	-0.2815	3.1623e-06	1.1887e-05	0.0052	0.012	0.00029351	0.004	0.001	-0.000673	9.4084e-05	-9.7955e-07	1.8878e-06	-6.4516e-10	0.0013	-0.0023	-4.4466e-06	6.1787e-06	1.706e-12	-0.00020566	5.3178e-06	-0.00040785	0.00016933	-0.00087906	-0.00031978	0.0003198	-0.00026756	0.00044616	-0.0008337
R5PI	0.5983	0.0353	-0.3996	-0.0001334	-0.0384	-0.05	-0.00015704	-9.1866e-07	0.00031177	1.0982	-1.058e-16	0.0469	-0.0002082	0.0814	0.0519	0.0149	-5.1074e-06	-5.4825e-09	-0.2944	-4.6958e-11	-5.8921e-05	-0.1648	0.001	1.308e-05	0.0038	0.0086	0.00021187	0.0029	0.00049423	-0.00032871	-0.00026581	-4.7902e-07	9.2315e-07	-3.1528e-10	0.0006394	-0.0011	-2.1694e-06	3.0215e-06	8.3428e-13	-0.00010049	2.5945e-06	-0.00019928	8.2618e-05	-0.00042913	-0.00015611	0.00015612	-0.00013061	0.00021795	-0.00040656
Ru5PE	0.8721	0.0514	-0.6631	-0.00022137	0.0123	0.016	5.015e-05	2.9338e-07	-0.00024671	0.9657	8.5655e-14	-0.015	6.6493e-05	-0.026	-0.0166	-0.0047	-5.5608e-06	-5.9692e-09	0.094	-5.1127e-11	1.8818e-05	-0.3192	-0.00032834	1.1502e-05	0.0057	0.013	0.00031988	0.0044	0.0012	-0.00078421	0.00021034	-1.1412e-06	2.1994e-06	-7.5171e-10	0.0015	-0.0026	-5.1823e-06	7.1986e-06	1.9862e-12	-0.00023963	6.1975e-06	-0.00047523	0.00019734	-0.001	-0.00037265	0.00037268	-0.0003118	0.00051988	-0.00097168
RTAc	0.5983	0.0353	-0.3996	-0.0001334	-0.0384	-0.05	-0.00015704	-9.1866e-07	0.00031177	1.0982	3.4896e-16	0.0469	-0.0002082	0.0814	0.0519	0.0149	-5.1074e-06	-5.4825e-09	-0.2944	-4.6958e-11	-5.8921e-05	-0.1648	0.001	1.308e-05	0.0038	0.0086	0.00021187	0.0029	0.00049423	-0.00032871	-0.00026581	-4.7902e-07	9.2315e-07	-3.1528e-10	0.0006394	-0.0011	-2.1694e-06	3.0215e-06	8.3428e-13	-0.00010049	2.5945e-06	-0.00019928	8.2618e-05	-0.00042913	-0.00015611	0.00015612	-0.00013061	0.00021795	-0.00040656
RTAc2	0.5983	0.0353	-0.3996	-0.0001334	-0.0384	-0.05	-0.00015704	-9.1866e-07	0.00031177	1.0982	1.2161e-16	0.0469	-0.0002082	0.0814	0.0519	0.0149	-5.1074e-06	-5.4825e-09	-0.2944	-4.6958e-11	-5.8921e-05	-0.1648	0.001	1.308e-05	0.0038	0.0086	0.00021187	0.0029	0.00049423	-0.00032871	-0.00026581	-4.7902e-07	9.2315e-07	-3.1528e-10	0.0006394	-0.0011	-2.1694e-06	3.0215e-06	8.3429e-13	-0.00010049	2.5945e-06	-0.00019928	8.2618e-05	-0.00042913	-0.00015611	0.00015612	-0.00013061	0.00021795	-0.00040656
RTAl	0.5983	0.0353	-0.3996	-0.0001334	-0.0384	-0.05	-0.00015704	-9.1866e-07	0.00031177	1.0982	1.2152e-16	0.0469	-0.0002082	0.0814	0.0519	0.0149	-5.1074e-06	-5.4825e-09	-0.2944	-4.6958e-11	-5.8921e-05	-0.1648	0.001	1.308e-05	0.0038	0.0086	0.00021187	0.0029	0.00049423	-0.00032871	-0.00026581	-4.7902e-07	9.2315e-07	-3.1528e-10	0.0006394	-0.0011	-2.1694e-06	3.0215e-06	8.3421e-13	-0.00010049	2.5945e-06	-0.00019928	8.2618e-05	-0.00042913	-0.00015611	0.00015612	-0.00013061	0.00021795	-0.00040656
ALDR1	0.7773	-0.9932	-1.8586	-0.00062045	0.00020556	0.00026786	8.4132e-07	4.9217e-09	0.00085709	5.6236e-05	-2.2612e-18	-0.00025324	1.1248e-06	-0.00043966	-0.00028061	-8.0349e-05	0.9989	0.0011	0.0016	9.1841e-06	3.1833e-07	2.1689	-5.3822e-06	-7.2784e-07	-0.0066	-0.015	-0.00036809	-0.005	-0.0078	0.0052	-0.00073075	7.5482e-06	-1.4547e-05	4.9714e-09	-0.0101	0.0173	3.4265e-05	-4.7612e-05	-1.3146e-11	0.0016	-4.0978e-05	0.0031	-0.0013	0.0068	0.0025	-0.0025	0.0021	-0.0034	0.0064
SoDH	0.7773	-0.9932	-1.8586	-0.00062045	0.00020556	0.00026786	8.4132e-07	4.9217e-09	0.00085709	5.6236e-05	1.6154e-18	-0.00025324	1.1248e-06	-0.00043966	-0.00028061	-8.0349e-05	0.9989	0.0011	0.0016	9.1841e-06	3.1833e-07	2.1689	-5.3822e-06	-7.2784e-07	-0.0066	-0.015	-0.00036809	-0.005	-0.0078	0.0052	-0.00073075	7.5482e-06	-1.4547e-05	4.9714e-09	-0.0101	0.0173	3.4265e-05	-4.7612e-05	-1.3146e-11	0.0016	-4.0978e-05	0.0031	-0.0013	0.0068	0.0025	-0.0025	0.0021	-0.0034	0.0064
XyDH	1.3719	0.0808	-1.1442	-0.00038195	0.1047	0.1364	0.00042837	2.506e-06	-0.0013	0.7237	-2.6089e-17	-0.1279	0.00056795	-0.222	-0.1417	-0.0406	-6.3885e-06	-6.8576e-09	0.8031	-5.8736e-11	0.00016073	-0.6013	-0.0028	8.6197e-06	0.0092	0.0211	0.00051706	0.0071	0.0024	-0.0016	0.0011	-2.3501e-06	4.5292e-06	-1.5484e-09	0.0031	-0.0054	-1.0682e-05	1.4824e-05	4.0931e-12	-0.00049365	1.2775e-05	-0.00097897	0.00040678	-0.0021	-0.00076796	0.00076802	-0.00064255	0.0011	-0.002
FRUT	0.7773	-0.9932	-1.8586	-0.00062045	0.00020556	0.00026786	8.4132e-07	4.9217e-09	0.00085709	5.6236e-05	3.3834e-19	-0.00025324	1.1248e-06	-0.00043966	-0.00028061	-8.0349e-05	0.9989	0.0011	0.0016	9.1841e-06	3.1833e-07	2.1689	-5.3822e-06	-7.2784e-07	-0.0066	-0.015	-0.00036809	-0.005	-0.0078	0.0052	-0.00073075	7.5482e-06	-1.4547e-05	4.9714e-09	-0.0101	0.0173	3.4265e-05	-4.7612e-05	-1.3146e-11	0.0016	-4.0978e-05	0.0031	-0.0013	0.0068	0.0025	-0.0025	0.0021	-0.0034	0.0064
XyOHT	1.3719	0.0808	-1.1442	-0.00038195	0.1047	0.1364	0.00042837	2.506e-06	-0.0013	0.7237	7.7649e-17	-0.1279	0.00056795	-0.222	-0.1417	-0.0406	-6.3885e-06	-6.8576e-09	0.8031	-5.8736e-11	0.00016073	-0.6013	-0.0028	8.6197e-06	0.0092	0.0211	0.00051706	0.0071	0.0024	-0.0016	0.0011	-2.3501e-06	4.5292e-06	-1.5484e-09	0.0031	-0.0054	-1.0682e-05	1.4824e-05	4.0931e-12	-0.00049365	1.2775e-05	-0.00097897	0.00040678	-0.0021	-0.00076796	0.00076802	-0.00064255	0.0011	-0.002
HydroATP	0.8801	0.0519	0.113	3.7738e-05	-0.00018503	-0.0002411	-7.5729e-07	-4.4301e-09	-0.00043677	-0.002	-6.2296e-20	0.00022616	-1.0046e-06	0.00039266	0.00025061	7.1759e-05	-6.1412e-06	-6.5921e-09	-0.0014	-5.6462e-11	-2.843e-07	-0.1085	6.2414e-06	-2.3692e-08	0.0077	0.0177	0.00043292	0.0059	0.004	-0.0027	0.00037238	-3.8574e-06	7.434e-06	-2.5406e-09	0.0052	-0.0089	-1.7511e-05	2.4332e-05	6.7183e-12	-0.00080988	2.0941e-05	-0.0016	0.00066682	-0.0035	-0.0013	0.0013	-0.0011	0.0018	-0.0033
NTPcs	0.8052	0.0481	-0.598	-0.00019962	-0.00010736	-0.00013989	-4.3939e-07	-2.5704e-09	-8.995e-05	0.9987	5.5547e-17	0.00013047	-5.7952e-07	0.00022651	0.00014457	4.1396e-05	-0.00065533	-7.0346e-07	-0.00081944	-6.0252e-09	-1.64e-07	-0.2831	3.1115e-06	1.1896e-05	0.0052	0.012	0.0002939	0.004	0.00083824	-0.00055792	7.669e-05	-8.4465e-07	1.6278e-06	-5.5555e-10	0.0011	-0.0019	-3.3696e-06	5.3278e-06	1.4711e-12	-0.00017487	4.0297e-06	-0.00034679	-9.4414e-05	-0.00056261	-0.00020466	0.00020468	-0.00017124	0.00032524	-0.00052877
GNO_is	-0.5481	-0.0323	0.3697	0.00012342	7.6181e-05	9.927e-05	3.118e-07	1.824e-09	9.0718e-05	0.0013	-9.8699e-20	-9.2644e-05	4.1151e-07	-0.00016084	-0.00010266	-2.9395e-05	3.7238e-06	3.9973e-09	0.00058187	3.4237e-11	1.1646e-07	0.2312	-2.29e-06	1.5918e-08	0.2393	0.5484	0.0134	0.1838	-0.00083085	0.0005526	-7.7345e-05	8.0431e-07	-1.55e-06	5.2974e-10	-0.0011	0.0018	3.6511e-06	-5.0734e-06	-1.4008e-12	0.00016887	-4.3664e-06	0.00033488	-0.00013904	0.00072179	0.00026257	-0.00026259	0.00021969	-0.00036634	0.00068455
GPa	-0.219	-0.0129	0.1477	4.9313e-05	3.0438e-05	3.9663e-05	1.2458e-07	7.2878e-10	3.6246e-05	0.00053406	8.7059e-20	-3.7016e-05	1.6442e-07	-6.4265e-05	-4.1017e-05	-1.1745e-05	1.4879e-06	1.5971e-09	0.00023249	1.368e-11	4.6531e-08	0.0924	-9.1499e-07	6.3599e-09	0.2749	0.6541	-0.0085	0.0734	-0.00033197	0.00022079	-3.0903e-05	3.2136e-07	-6.1932e-07	2.1166e-10	-0.00042932	0.00073843	1.4588e-06	-2.0271e-06	-5.597e-13	6.7471e-05	-1.7446e-06	0.0001338	-5.5552e-05	0.00028839	0.00010491	-0.00010492	8.7778e-05	-0.00014637	0.00027351
GPb	-13.9748	-0.8235	9.426	0.0031	0.0019	0.0025	7.9492e-06	4.6503e-08	0.0023	0.0341	7.4807e-19	-0.0024	1.0491e-05	-0.0041	-0.0026	-0.00074942	9.4939e-05	1.0191e-07	0.0148	8.7288e-10	2.9691e-06	5.8932	-5.8384e-05	4.0582e-07	-1.212	-3.7653	0.9077	4.686	-0.0212	0.0141	-0.002	2.0506e-05	-3.9518e-05	1.3506e-08	-0.0274	0.0471	9.3085e-05	-0.00012934	-3.5714e-11	0.0043	-0.00011132	0.0085	-0.0035	0.0184	0.0067	-0.0067	0.0056	-0.0093	0.0175
PGLM	-0.5481	-0.0323	0.3697	0.00012342	7.6181e-05	9.927e-05	3.118e-07	1.824e-09	9.0718e-05	0.0013	6.7745e-19	-9.2644e-05	4.1151e-07	-0.00016084	-0.00010266	-2.9395e-05	3.7238e-06	3.9973e-09	0.00058187	3.4237e-11	1.1646e-07	0.2312	-2.29e-06	1.5918e-08	0.2393	0.5484	0.0134	0.1838	-0.00083085	0.0005526	-7.7345e-05	8.0431e-07	-1.55e-06	5.2974e-10	-0.0011	0.0018	3.6511e-06	-5.0734e-06	-1.4008e-12	0.00016887	-4.3664e-06	0.00033488	-0.00013904	0.00072179	0.00026257	-0.00026259	0.00021969	-0.00036634	0.00068455
Uni	-0.0172	-0.001	-0.0011	-3.8066e-07	-8.0827e-05	-0.00010532	-3.3081e-07	-1.9352e-09	0.0037	-0.00054586	-6.0732e-20	9.874e-05	-4.3859e-07	0.00017143	0.00010941	3.1329e-05	4.0126e-06	4.3073e-09	-0.00062016	3.6892e-11	-1.2412e-07	0.0169	-8.5918e-06	-6.5054e-09	-0.00013895	-0.00031837	-7.8042e-06	-0.00010671	0.9533	0.031	-0.0032	-1.9843e-06	3.8241e-06	2.0485e-08	-0.0478	0.1039	0.0003434	1.2516e-05	3.4564e-12	0.0075	-0.00041068	0.0149	-0.015	0.0593	0.0216	-0.0216	0.018	-0.0177	0.0567
NaCa	-0.0172	-0.001	-0.0011	-3.8066e-07	-8.0827e-05	-0.00010532	-3.3081e-07	-1.9352e-09	0.0037	-0.00054586	-1.0323e-19	9.874e-05	-4.3859e-07	0.00017143	0.00010941	3.1329e-05	4.0126e-06	4.3073e-09	-0.00062016	3.6892e-11	-1.2412e-07	0.0169	-8.5918e-06	-6.5054e-09	-0.00013895	-0.00031837	-7.8042e-06	-0.00010671	0.9533	0.031	-0.0032	-1.9843e-06	3.8241e-06	2.0485e-08	-0.0478	0.1039	0.0003434	1.2516e-05	3.4563e-12	0.0075	-0.00041068	0.0149	-0.015	0.0593	0.0216	-0.0216	0.018	-0.0177	0.0567
PyrC	1.2088	0.0713	0.1425	4.756e-05	0.00031466	0.00041002	1.2878e-06	7.5338e-09	-1.2049	0.0012	-9.811e-19	-0.00038423	1.7067e-06	-0.00066708	-0.00042577	-0.00012191	-3.074e-05	-3.2997e-08	0.0024	-2.8262e-10	4.83e-07	-0.2495	0.0035	1.434e-08	0.0074	0.017	0.00041635	0.0057	0.3145	-0.2092	1.0273	-0.00030261	0.00058318	-1.9998e-07	0.406	-0.6996	-0.0014	0.0019	5.2704e-10	-0.0638	0.0017	-0.1265	0.0529	-0.274	-0.0997	0.0997	-0.0834	0.1386	-0.2612
PyrCb	0.557	0.0331	-0.0102	-3.4139e-06	0.0064	0.0083	2.6123e-05	1.5282e-07	-0.1251	0.0438	2.1094e-17	-0.0078	3.4635e-05	-0.0135	-0.0086	-0.0025	-0.00030401	-3.2633e-07	0.049	-2.7951e-09	9.8017e-06	-0.5015	0.00019156	5.2136e-07	0.0044	0.01	0.00024607	0.0034	1.2323	-0.8139	0.1066	-0.00098738	0.0019	7.5066e-07	-0.7412	-2.7777	-0.0203	0.0062	1.7197e-09	0.1165	0.0243	0.231	1.7059	-2.143	-0.7796	0.7796	-0.6523	0.8323	-2.0637
CS	0.2844	0.0169	-0.0078	-2.6017e-06	0.0035	0.0045	1.4178e-05	8.2941e-08	-0.0647	0.0238	-4.3779e-18	-0.0042	1.8797e-05	-0.0073	-0.0047	-0.0013	-0.00016471	-1.768e-07	0.0266	-1.5143e-09	5.3197e-06	-0.2529	9.4715e-05	2.8313e-07	0.0022	0.0051	0.0001252	0.0017	0.6442	-0.426	0.0552	-0.00050701	0.0009771	-4.86e-08	0.3855	-1.4408	-0.0097	0.0032	8.8304e-10	-0.0606	0.0116	-0.1201	0.931	-1.1457	-0.4168	0.4168	-0.3487	0.4412	-1.1036
ACO	0.1742	0.0104	-0.0068	-2.2737e-06	0.0023	0.003	9.3535e-06	5.4718e-08	-0.0403	0.0157	8.0959e-20	-0.0028	1.2401e-05	-0.0048	-0.0031	-0.00088582	-0.00010844	-1.1641e-07	0.0175	-9.9704e-10	3.5095e-06	-0.1526	5.5599e-05	1.8692e-07	0.0014	0.0031	7.6377e-05	0.001	0.4066	-0.2693	0.0344	-0.00031299	0.0006032	-3.7141e-07	0.8405	-0.9009	-0.0054	0.002	5.4513e-10	-0.1321	0.0065	-0.262	0.6181	-0.7429	-0.2702	0.2703	-0.2261	0.2832	-0.7158
IDH	-0.5314	-0.0312	-0.0896	-2.9896e-05	0.0018	0.0024	7.4811e-06	4.3764e-08	0.0291	0.0131	-1.6923e-18	-0.0022	9.9189e-06	-0.0039	-0.0025	-0.00070852	-7.5736e-05	-8.1298e-08	0.014	-6.9632e-10	2.8071e-06	0.6572	-0.0001334	1.5591e-07	-0.0046	-0.0106	-0.00025968	-0.0036	0.1276	-0.1207	-0.0248	0.00030536	-0.00058848	9.2995e-09	0.0761	0.4577	-0.003	-0.0019	-5.3183e-10	-0.012	0.0036	-0.0237	0.5236	-0.2175	-0.0791	0.0791	-0.0662	0.0105	-0.21
KGDH	0.1747	0.0104	-0.0068	-2.2747e-06	0.0023	0.003	9.3748e-06	5.4842e-08	-0.0404	0.0157	-8.4066e-19	-0.0028	1.2429e-05	-0.0049	-0.0031	-0.00088783	-0.00010869	-1.1667e-07	0.0176	-9.9932e-10	3.5175e-06	-0.153	5.5785e-05	1.8734e-07	0.0014	0.0031	7.6597e-05	0.001	0.4118	-0.2741	0.0345	-0.00031358	0.00060432	-5.3932e-07	0.8426	-0.9036	0.0045	0.002	5.4615e-10	-0.1324	-0.0054	-0.2626	0.6194	-0.7449	-0.271	0.271	-0.2267	0.2839	-0.7177
SL	0.1747	0.0104	-0.0068	-2.2747e-06	0.0023	0.003	9.3748e-06	5.4842e-08	-0.0404	0.0157	-3.5051e-17	-0.0028	1.2429e-05	-0.0049	-0.0031	-0.00088783	-0.00010869	-1.1667e-07	0.0176	-9.9932e-10	3.5175e-06	-0.153	5.5785e-05	1.8734e-07	0.0014	0.0031	7.6597e-05	0.001	0.4118	-0.2741	0.0345	-0.00031358	0.00060432	-5.3932e-07	0.8426	-0.9036	0.0045	0.002	5.4615e-10	-0.1324	-0.0054	-0.2626	0.6194	-0.7449	-0.271	0.271	-0.2267	0.2839	-0.7177
FH	0.1747	0.0104	-0.0068	-2.2747e-06	0.0023	0.003	9.3748e-06	5.4842e-08	-0.0404	0.0157	2.7985e-18	-0.0028	1.2429e-05	-0.0049	-0.0031	-0.00088783	-0.00010869	-1.1667e-07	0.0176	-9.9932e-10	3.5175e-06	-0.153	5.5785e-05	1.8734e-07	0.0014	0.0031	7.6597e-05	0.001	0.4118	-0.2741	0.0345	-0.00031358	0.00060432	-5.3932e-07	0.8426	-0.9036	0.0045	0.002	5.4615e-10	-0.1324	-0.0054	-0.2626	0.6194	-0.7449	-0.271	0.271	-0.2267	0.2839	-0.7177
MDH	0.1747	0.0104	-0.0068	-2.2747e-06	0.0023	0.003	9.3748e-06	5.4842e-08	-0.0404	0.0157	2.6767e-18	-0.0028	1.2429e-05	-0.0049	-0.0031	-0.00088783	-0.00010869	-1.1667e-07	0.0176	-9.9932e-10	3.5175e-06	-0.153	5.5785e-05	1.8734e-07	0.0014	0.0031	7.6597e-05	0.001	0.4118	-0.2741	0.0345	-0.00031358	0.00060432	-5.3932e-07	0.8426	-0.9036	0.0045	0.002	5.4615e-10	-0.1324	-0.0054	-0.2626	0.6194	-0.7449	-0.271	0.271	-0.2267	0.2839	-0.7177
AAT	0.1329	0.0079	-0.0066	-2.1913e-06	0.0019	0.0024	7.5828e-06	4.4359e-08	-0.031	0.0127	-4.9367e-19	-0.0023	1.0053e-05	-0.0039	-0.0025	-0.00071813	-8.7781e-05	-9.4227e-08	0.0142	-8.0706e-10	2.8451e-06	-0.115	4.0137e-05	1.5161e-07	0.001	0.0024	5.8063e-05	0.0007939	-0.0278	0.1309	0.0264	-0.00026421	0.00050918	1.3639e-05	0.6681	-0.6758	-0.8322	0.0017	4.6016e-10	-0.105	0.9952	-0.2082	0.5063	-0.5772	-0.21	0.21	-0.1757	0.2239	-0.5565
CiC	0.557	0.0331	-0.0102	-3.4139e-06	0.0064	0.0083	2.6123e-05	1.5282e-07	-0.1251	0.0438	4.1187e-18	-0.0078	3.4635e-05	-0.0135	-0.0086	-0.0025	-0.00030401	-3.2633e-07	0.049	-2.7951e-09	9.8017e-06	-0.5015	0.00019156	5.2136e-07	0.0044	0.01	0.00024607	0.0034	1.2323	-0.8139	0.1066	-0.00098738	0.0019	7.5066e-07	-0.7412	-2.7777	-0.0203	0.0062	1.7197e-09	0.1165	0.0243	0.231	1.7059	-2.143	-0.7796	0.7796	-0.6523	0.8323	-2.0637
CI_Resp	0.1851	0.0109	0.0362	1.2081e-05	-0.0011	-0.0014	-4.3781e-06	-2.5612e-08	-0.0979	-0.0076	1.5747e-18	0.0013	-5.8047e-06	0.0023	0.0014	0.00041464	4.6693e-05	5.0122e-08	-0.0082	4.293e-10	-1.6427e-06	-0.1411	0.00031288	-9.0035e-08	0.0014	0.0032	7.8155e-05	0.0011	0.4048	-0.2686	0.0835	-0.0003136	0.00060437	-3.1798e-07	0.625	-0.8963	-0.0015	0.002	5.4619e-10	-0.0982	0.0018	-0.1948	0.5851	-0.7166	-0.2607	0.2607	-0.2181	0.2753	-0.6902
HNe	0.1677	0.0098	0.0384	1.2812e-05	-0.0014	-0.0018	-5.8039e-06	-3.3952e-08	-0.0933	-0.01	1.6329e-18	0.0017	-7.695e-06	0.003	0.0019	0.00054967	6.3075e-05	6.7707e-08	-0.0109	5.7992e-10	-2.1777e-06	-0.1278	0.00030882	-1.1861e-07	0.0013	0.0029	7.0814e-05	0.00096824	0.3807	-0.2509	0.0796	0.00070093	-0.0014	-1.4627e-07	0.3914	-0.8434	-0.0041	-0.0044	-1.2208e-09	-0.0615	0.0049	-0.122	-0.5172	-0.2568	-0.4572	0.4572	-0.3825	0.2548	-1.2121
HSDH	0.1747	0.0104	-0.0068	-2.2753e-06	0.0023	0.003	9.3756e-06	5.4847e-08	-0.0404	0.0157	-4.8359e-18	-0.0028	1.243e-05	-0.0049	-0.0031	-0.00088791	-0.0001087	-1.1668e-07	0.0176	-9.9941e-10	3.5178e-06	-0.153	5.5776e-05	1.8735e-07	0.0014	0.0031	7.6599e-05	0.001	0.4118	-0.2741	0.0345	-0.00031351	0.00060419	-5.4011e-07	0.8426	-0.9036	0.0045	0.002	5.4603e-10	-0.1324	-0.0054	-0.2626	0.6195	-0.7449	0.729	-0.7291	-0.2267	0.2839	-0.7177
CII_SDH	0.1747	0.0104	-0.0068	-2.2747e-06	0.0023	0.003	9.3748e-06	5.4842e-08	-0.0404	0.0157	9.4868e-19	-0.0028	1.2429e-05	-0.0049	-0.0031	-0.00088783	-0.00010869	-1.1667e-07	0.0176	-9.9932e-10	3.5175e-06	-0.153	5.5785e-05	1.8734e-07	0.0014	0.0031	7.6597e-05	0.001	0.4118	-0.2741	0.0345	-0.00031358	0.00060432	-5.3932e-07	0.8426	-0.9036	0.0045	0.002	5.4615e-10	-0.1324	-0.0054	-0.2626	0.6194	-0.7449	-0.271	0.271	-0.2267	0.2839	-0.7177
ETFH	-0.5812	-0.0341	-0.1064	-3.5525e-05	0.0028	0.0036	1.1392e-05	6.6641e-08	0.3127	0.0197	1.5538e-18	-0.0034	1.5104e-05	-0.0059	-0.0038	-0.0011	-0.00012002	-1.2884e-07	0.0214	-1.1035e-09	4.2744e-06	0.4316	-0.00098211	2.3522e-07	-0.0043	-0.0099	-0.00024379	-0.0033	-1.2539	0.8353	-0.2666	-0.002	0.0039	1.3048e-06	-2.3475	2.7724	-0.00077913	0.0128	3.5443e-09	0.3689	0.00093177	0.7316	1.1219	1.1529	0.4194	-0.4194	1.3509	-0.98	1.0858
O2ETF	0.3846	0.023	-0.0485	-1.6182e-05	0.0078	0.0102	3.1937e-05	1.8683e-07	0.1255	0.0537	1.2538e-18	-0.0095	4.2342e-05	-0.0166	-0.0106	-0.003	-0.00036763	-3.9463e-07	0.0599	-3.3801e-09	1.1983e-05	-0.5332	-0.00057364	6.4023e-07	0.0035	0.008	0.00019614	0.0027	1.412	-0.933	-0.107	-0.0011	0.0021	2.9431e-07	0.1632	-3.1682	-0.0228	0.007	1.9267e-09	-0.0257	0.0272	-0.0509	2.1004	-2.5556	-0.9297	0.9297	-0.7779	0.9796	-2.4621
ATPsynthase	0.0538	0.0032	0.0042	1.4109e-06	0.00019767	0.00025757	8.0902e-07	4.7327e-09	-0.0151	0.0013	3.294e-18	-0.00024147	1.0726e-06	-0.00041923	-0.00026757	-7.6616e-05	-9.9876e-06	-1.0721e-08	0.0015	-9.1827e-11	3.0354e-07	-0.0497	3.845e-05	1.5798e-08	0.00042605	0.0009762	2.393e-05	0.00032719	0.1362	-0.0902	0.0129	-0.00013204	0.00025447	4.2465e-08	-0.0045	-0.307	-0.0024	0.00083289	2.2997e-10	0.00071446	0.0028	0.0014	0.0317	-0.1257	-0.0457	0.0457	-0.0383	0.0623	-0.1194
Hu	0.0444	0.0026	0.0023	7.7523e-07	0.00025773	0.00033584	1.0549e-06	6.1709e-09	-0.0088	0.0017	-5.2853e-18	-0.00031485	1.3985e-06	-0.00054663	-0.00034889	-9.9899e-05	-1.2629e-05	-1.3556e-08	0.002	-1.1611e-10	3.9579e-07	-0.0438	1.8622e-05	2.0844e-08	0.0003586	0.00082164	2.0141e-05	0.00027539	0.1207	-0.0796	0.0075	3.4247e-05	-6.6e-05	1.016e-07	-0.0923	-0.2734	-0.003	-0.00021602	-5.9648e-11	0.0145	0.0036	0.0288	0.0534	-0.1733	-0.063	0.063	-0.0527	0.0465	-1.3167
ANT	0.0426	0.0025	0.0035	1.1851e-06	0.00014031	0.00018283	5.7426e-07	3.3594e-09	-0.0125	0.00093732	4.0588e-18	-0.0001714	7.6134e-07	-0.00029758	-0.00018993	-5.4384e-05	-7.1577e-06	-7.6833e-09	0.0011	-6.5808e-11	2.1546e-07	-0.039	3.2486e-05	1.1172e-08	0.00033657	0.00077117	1.8904e-05	0.00025847	0.1135	-0.0755	0.0107	-0.00010989	0.00021178	-7.2376e-08	0.1468	-0.2525	-0.00049884	0.00069315	1.9139e-10	-0.0231	0.00059657	-0.0458	0.019	-0.0986	-0.0359	0.0359	-0.03	0.0501	-0.0935
leak	0.0047	0.0002758	0.00067936	2.2678e-07	-8.045e-06	-1.0483e-05	-3.2927e-08	-1.9262e-10	-0.0023	-5.9493e-05	-7.0488e-20	9.8288e-06	-4.3658e-08	1.7064e-05	1.0891e-05	3.1186e-06	3.0129e-07	3.2342e-10	-6.1733e-05	2.7701e-12	-1.2355e-08	-0.0036	6.849e-06	-7.0861e-10	3.5239e-05	8.0741e-05	1.9792e-06	2.7062e-05	0.0097	-0.0065	0.0019	-4.9739e-05	9.5856e-05	-1.4071e-08	0.0232	-0.0214	7.5609e-05	0.00031374	8.6629e-11	-0.0037	-9.0422e-05	-0.0072	-0.0045	0.0076	0.0028	-0.0028	0.0023	0.0067	0.0074
PiC	0.0426	0.0025	0.0035	1.1851e-06	0.00014031	0.00018283	5.7426e-07	3.3594e-09	-0.0125	0.00093732	2.8008e-20	-0.0001714	7.6134e-07	-0.00029758	-0.00018993	-5.4384e-05	-7.1577e-06	-7.6833e-09	0.0011	-6.5808e-11	2.1546e-07	-0.039	3.2486e-05	1.1172e-08	0.00033657	0.00077117	1.8904e-05	0.00025847	0.1135	-0.0755	0.0107	-0.00010989	0.00021178	-7.2376e-08	0.1468	-0.2525	-0.00049884	0.00069315	1.9139e-10	-0.0231	0.00059657	-0.0458	0.019	-0.0986	-0.0359	0.0359	-0.03	0.0501	-0.0935
IMAC	-0.0165	-0.00097588	-0.0011	-3.5178e-07	-8.0479e-05	-0.00010487	-3.2939e-07	-1.9269e-09	0.0034	-0.00054404	-3.7594e-20	9.8315e-05	-4.367e-07	0.00017069	0.00010894	3.1194e-05	3.9852e-06	4.2778e-09	-0.0006175	3.664e-11	-1.2359e-07	0.0163	-7.809e-06	-6.4837e-09	-0.00013326	-0.00030534	-7.4848e-06	-0.00010234	-0.0449	0.0298	-0.0029	-4.8264e-06	9.3013e-06	1.9428e-08	-0.0456	0.1001	0.00033477	3.0443e-05	8.4062e-12	0.0072	-0.00040036	0.0142	-0.0103	0.0552	0.0201	-0.0201	0.0168	-0.0159	0.0527
trROS	0.0069	0.00040869	0.00086154	2.876e-07	-1.4149e-07	-1.8437e-07	-5.791e-10	-3.3878e-12	-0.0027	-6.5711e-06	-9.8841e-21	1.7383e-07	-7.7215e-10	3.018e-07	1.9262e-07	5.5155e-08	-1.0028e-07	-1.0764e-10	-1.0918e-06	-9.2194e-13	-2.1852e-10	-0.0059	7.8748e-06	-7.7852e-11	5.3595e-05	0.0001228	3.0103e-06	4.1159e-05	0.0164	-0.0108	0.0023	-3.0162e-05	5.8127e-05	-1.0213e-08	0.0209	-0.0362	-7.5071e-05	0.00019025	5.2531e-11	-0.0033	8.9779e-05	-0.0065	0.0484	-0.0403	-0.0147	0.0147	-0.0123	0.0178	-0.039
MnSOD	0.2084	0.0123	0.0195	6.496e-06	0.00051797	0.00067495	2.12e-06	1.2402e-08	-0.062	0.0034	7.0885e-19	-0.00063275	2.8106e-06	-0.0011	-0.00070114	-0.00020076	-2.7224e-05	-2.9223e-08	0.004	-2.503e-10	7.954e-07	-0.1914	0.00016609	4.0754e-08	0.0016	0.0038	9.2565e-05	0.0013	0.5305	-0.3517	0.0529	-0.00041168	0.00079337	-2.7549e-07	0.6009	-1.1786	-0.0033	0.0026	7.17e-10	-0.0944	0.0039	-0.1873	0.7777	-0.9483	-0.345	0.345	-0.2886	0.3637	-0.9135
CuZnSOD	0.0069	0.00040869	0.00086154	2.876e-07	-1.4149e-07	-1.8437e-07	-5.791e-10	-3.3877e-12	-0.0027	-6.5711e-06	2.1416e-21	1.7383e-07	-7.7215e-10	3.018e-07	1.9262e-07	5.5155e-08	-1.0028e-07	-1.0764e-10	-1.0918e-06	-9.2194e-13	-2.1852e-10	-0.0059	7.8748e-06	-7.7852e-11	5.3595e-05	0.0001228	3.0103e-06	4.1159e-05	0.0164	-0.0108	0.0023	-3.0162e-05	5.8127e-05	-1.0213e-08	0.0209	-0.0362	-7.5071e-05	0.00019025	5.2531e-11	-0.0033	8.9779e-05	-0.0065	0.0484	-0.0403	-0.0147	0.0147	-0.0123	0.0178	-0.039
GPXm	0.2088	0.0123	0.0195	6.5222e-06	0.00051588	0.00067223	2.1114e-06	1.2352e-08	-0.0622	0.0034	-6.1171e-19	-0.00063019	2.7992e-06	-0.0011	-0.00069831	-0.00019995	-2.7134e-05	-2.9126e-08	0.004	-2.4947e-10	7.9219e-07	-0.1917	0.00016673	4.0584e-08	0.0017	0.0038	9.2747e-05	0.0013	0.5312	-0.3521	0.0531	-0.0004136	0.00079708	-2.7635e-07	0.6024	-1.1803	-0.0033	0.0026	7.2034e-10	-0.0947	0.0039	-0.1877	0.7765	-0.9488	-0.3452	0.3452	-0.2888	0.3642	-0.914
GPX	0.1726	0.0102	0.0162	5.3932e-06	0.00042599	0.0005551	1.7435e-06	1.02e-08	-0.0515	0.0028	1.1841e-19	-0.00052039	2.3115e-06	-0.00090347	-0.00057664	-0.00016511	-2.2409e-05	-2.4054e-08	0.0033	-2.0603e-10	6.5416e-07	-0.1584	0.00013798	3.3505e-08	0.0014	0.0031	7.6661e-05	0.001	0.4392	-0.2911	0.0439	-0.00034391	0.00066277	-2.2838e-07	0.4979	-0.9757	-0.0027	0.0022	5.9896e-10	-0.0782	0.0032	-0.1552	0.6482	-0.7871	-0.2863	0.2863	-0.2396	0.3023	-0.7582
GR	0.0012	6.9572e-05	0.00011026	3.6807e-08	2.9074e-06	3.7885e-06	1.1899e-08	6.9611e-11	-0.00035146	1.9191e-05	-8.0717e-22	-3.5516e-06	1.5776e-08	-6.1662e-06	-3.9355e-06	-1.1269e-06	-1.5294e-07	-1.6417e-10	2.2307e-05	-1.4062e-12	4.4646e-09	-0.0011	9.4174e-07	-6.1133e-09	9.3153e-06	2.1344e-05	5.2321e-07	7.1538e-06	0.003	-0.002	0.00029965	-2.3471e-06	4.5234e-06	-1.5587e-09	0.0034	-0.0067	-1.8421e-05	1.4805e-05	4.0879e-12	-0.00053402	2.2029e-05	-0.0011	0.0044	-0.0054	-0.002	0.002	-0.0016	0.0021	-0.0052
GRX	-2.588e-06	-1.5283e-07	-2.4652e-07	-8.2293e-11	-6.4001e-09	-8.3398e-09	-2.6195e-11	-1.5324e-13	7.7359e-07	-3.585e-08	3.8625e-22	7.8183e-09	-3.4728e-11	1.3574e-08	8.6634e-09	2.4807e-09	3.3245e-10	3.5686e-13	-4.9105e-08	3.0566e-15	-9.828e-12	2.3784e-06	-2.0728e-09	-6.3861e-09	-2.047e-08	-4.6903e-08	-1.1497e-09	-1.5721e-08	-6.598e-06	4.3734e-06	-6.5956e-07	5.1663e-09	-9.9563e-09	3.4307e-12	-7.4793e-06	1.4657e-05	4.0545e-08	-3.2587e-08	-8.9978e-15	1.1754e-06	-4.8489e-08	2.331e-06	-9.7372e-06	1.1824e-05	4.3012e-06	-4.3015e-06	3.5988e-06	-4.541e-06	1.1391e-05
TxPXm	0.2084	0.0123	0.0195	6.4956e-06	0.000518	0.00067499	2.1201e-06	1.2402e-08	-0.062	0.0034	1.0447e-18	-0.00063278	2.8107e-06	-0.0011	-0.00070118	-0.00020077	-2.7225e-05	-2.9225e-08	0.004	-2.5031e-10	7.9544e-07	-0.1914	0.00016608	4.0756e-08	0.0016	0.0038	9.2563e-05	0.0013	0.5305	-0.3516	0.0529	-0.00041165	0.00079332	-2.7548e-07	0.6009	-1.1786	-0.0033	0.0026	7.1695e-10	-0.0944	0.0039	-0.1873	0.7777	-0.9483	-0.345	0.345	-0.2886	0.3637	-0.9135
TxPX	0.1726	0.0102	0.0162	5.3932e-06	0.00042599	0.0005551	1.7435e-06	1.02e-08	-0.0515	0.0028	-4.2845e-19	-0.00052039	2.3115e-06	-0.00090347	-0.00057664	-0.00016511	-2.2409e-05	-2.4054e-08	0.0033	-2.0603e-10	6.5416e-07	-0.1584	0.00013798	3.3505e-08	0.0014	0.0031	7.6661e-05	0.001	0.4392	-0.2911	0.0439	-0.00034391	0.00066277	-2.2838e-07	0.4979	-0.9757	-0.0027	0.0022	5.9896e-10	-0.0782	0.0032	-0.1552	0.6482	-0.7871	-0.2863	0.2863	-0.2396	0.3023	-0.7582
TxRm	0.2084	0.0123	0.0195	6.4956e-06	0.000518	0.00067499	2.1201e-06	1.2402e-08	-0.062	0.0034	-8.4406e-19	-0.00063278	2.8107e-06	-0.0011	-0.00070118	-0.00020077	-2.7225e-05	-2.9225e-08	0.004	-2.5031e-10	7.9544e-07	-0.1914	0.00016608	4.0756e-08	0.0016	0.0038	9.2563e-05	0.0013	0.5305	-0.3516	0.0529	-0.00041165	0.00079332	-2.7548e-07	0.6009	-1.1786	-0.0033	0.0026	7.1695e-10	-0.0944	0.0039	-0.1873	0.7777	-0.9483	-0.345	0.345	-0.2886	0.3637	-0.9135
TxR	0.1726	0.0102	0.0162	5.3932e-06	0.00042599	0.0005551	1.7435e-06	1.02e-08	-0.0515	0.0028	-4.3187e-19	-0.00052039	2.3115e-06	-0.00090347	-0.00057664	-0.00016511	-2.2409e-05	-2.4054e-08	0.0033	-2.0603e-10	6.5416e-07	-0.1584	0.00013798	3.3505e-08	0.0014	0.0031	7.6661e-05	0.001	0.4392	-0.2911	0.0439	-0.00034391	0.00066277	-2.2838e-07	0.4979	-0.9757	-0.0027	0.0022	5.9896e-10	-0.0782	0.0032	-0.1552	0.6482	-0.7871	-0.2863	0.2863	-0.2396	0.3023	-0.7582
H2O2em	0.2084	0.0123	0.0195	6.4973e-06	0.00051815	0.00067519	2.1207e-06	1.2406e-08	-0.062	0.0034	3.1646e-19	-0.00063296	2.8115e-06	-0.0011	-0.00070139	-0.00020083	-2.7233e-05	-2.9233e-08	0.004	-2.5038e-10	7.9567e-07	-0.1914	0.00016612	4.0768e-08	0.0016	0.0038	9.2588e-05	0.0013	0.5307	-0.3517	0.0529	-0.00041176	0.00079353	-2.7556e-07	0.601	-1.1789	-0.0033	0.0026	7.1713e-10	-0.0945	0.0039	-0.1873	0.7779	-0.9486	-0.3451	0.3451	-0.2887	0.3638	-0.9138
Cat	0.1726	0.0102	0.0162	5.3932e-06	0.00042599	0.0005551	1.7435e-06	1.02e-08	-0.0515	0.0028	-1.2726e-19	-0.00052039	2.3115e-06	-0.00090347	-0.00057664	-0.00016511	-2.2409e-05	-2.4054e-08	0.0033	-2.0603e-10	6.5416e-07	-0.1584	0.00013798	3.3505e-08	0.0014	0.0031	7.6661e-05	0.001	0.4392	-0.2911	0.0439	-0.00034391	0.00066277	-2.2838e-07	0.4979	-0.9757	-0.0027	0.0022	5.9896e-10	-0.0782	0.0032	-0.1552	0.6482	-0.7871	-0.2863	0.2863	-0.2396	0.3023	-0.7582
PSSGi	-2.588e-06	-1.5283e-07	-2.4652e-07	-8.2293e-11	-6.4001e-09	-8.3398e-09	-2.6195e-11	-1.5324e-13	7.7359e-07	-3.585e-08	3.5764e-24	7.8183e-09	-3.4728e-11	1.3574e-08	8.6634e-09	2.4807e-09	3.3245e-10	3.5686e-13	-4.9105e-08	3.0566e-15	-9.828e-12	2.3784e-06	-2.0728e-09	-6.3861e-09	-2.047e-08	-4.6903e-08	-1.1497e-09	-1.5721e-08	-6.598e-06	4.3734e-06	-6.5956e-07	5.1663e-09	-9.9563e-09	3.4307e-12	-7.4793e-06	1.4657e-05	4.0545e-08	-3.2587e-08	-8.9978e-15	1.1754e-06	-4.8489e-08	2.331e-06	-9.7372e-06	1.1824e-05	4.3012e-06	-4.3015e-06	3.5988e-06	-4.541e-06	1.1391e-05
Cpt1C16	0.3846	0.023	-0.0485	-1.6182e-05	0.0078	0.0102	3.1937e-05	1.8683e-07	0.1255	0.0537	-4.7703e-19	-0.0095	4.2342e-05	-0.0166	-0.0106	-0.003	-0.00036763	-3.9463e-07	0.0599	-3.3801e-09	1.1983e-05	-0.5332	-0.00057364	6.4023e-07	0.0035	0.008	0.00019614	0.0027	1.412	-0.933	-0.107	-0.0011	0.0021	2.9431e-07	0.1632	-3.1682	-0.0228	0.007	1.9267e-09	-0.0257	0.0272	-0.0509	2.1004	-2.5556	-0.9297	0.9297	-0.7779	0.9796	-2.4621
CactC16	0.3846	0.023	-0.0485	-1.6182e-05	0.0078	0.0102	3.1937e-05	1.8683e-07	0.1255	0.0537	-8.7644e-18	-0.0095	4.2342e-05	-0.0166	-0.0106	-0.003	-0.00036763	-3.9463e-07	0.0599	-3.3801e-09	1.1983e-05	-0.5332	-0.00057364	6.4023e-07	0.0035	0.008	0.00019614	0.0027	1.412	-0.933	-0.107	-0.0011	0.0021	2.9431e-07	0.1632	-3.1682	-0.0228	0.007	1.9267e-09	-0.0257	0.0272	-0.0509	2.1004	-2.5556	-0.9297	0.9297	-0.7779	0.9796	-2.4621
Cpt2C16	0.3846	0.023	-0.0485	-1.6182e-05	0.0078	0.0102	3.1937e-05	1.8685e-07	0.1255	0.0537	1.2863e-14	-0.0095	4.2342e-05	-0.0166	-0.0106	-0.003	-0.00036763	-3.9463e-07	0.0599	-3.3801e-09	1.1983e-05	-0.5332	-0.00057364	6.4023e-07	0.0035	0.008	0.00019614	0.0027	1.412	-0.933	-0.107	-0.0011	0.0021	2.9431e-07	0.1632	-3.1682	-0.0228	0.007	1.9263e-09	-0.0257	0.0272	-0.0509	2.1004	-2.5556	-0.9297	0.9297	-0.7779	0.9796	-2.4621
vlcadC12	0.7882	0.0466	0.0494	1.6478e-05	0.0039	0.0051	1.6078e-05	9.4007e-08	-0.1584	0.0266	2.4068e-14	-0.0048	2.1316e-05	-0.0083	-0.0053	-0.0015	-0.00019427	-2.0854e-07	0.0301	-1.7861e-09	6.0324e-06	-0.7831	0.00035428	3.1664e-07	0.0064	0.0146	0.00035842	0.0049	2.1638	-1.4354	0.1351	0.0005435	-0.001	-8.4536e-07	2.0733	-4.8212	-0.0175	-0.0063	-1.738e-09	-0.3258	0.021	-0.6462	0.7493	-2.9924	-1.0886	1.0886	-0.9108	1.4887	-2.8613
lcadC16	0.335	0.0201	-0.0564	-1.8815e-05	0.0079	0.0104	3.2513e-05	1.8958e-07	0.1488	0.0547	-6.4401e-14	-0.0097	4.3105e-05	-0.0168	-0.0108	-0.0031	-0.00037338	-4.008e-07	0.061	-3.4329e-09	1.2199e-05	-0.4938	-0.00064503	6.5231e-07	0.0031	0.0071	0.00017498	0.0024	1.2992	-0.858	-0.1269	-0.0012	0.0024	3.9377e-07	-0.0228	-2.9185	-0.0226	0.0077	2.0785e-09	0.0036	0.027	0.0071	2.1675	-2.4392	-0.8873	0.8874	-0.7424	0.9025	-2.3517
lcadC14	0.2336	0.0142	-0.0725	-2.4199e-05	0.0082	0.0107	3.3689e-05	1.9708e-07	0.1964	0.0568	-1.4692e-14	-0.0101	4.4665e-05	-0.0175	-0.0111	-0.0032	-0.00038514	-4.1342e-07	0.0632	-3.541e-09	1.264e-05	-0.4133	-0.00079102	6.77e-07	0.0023	0.0054	0.0001317	0.0018	1.0687	-0.7046	-0.1675	-0.0015	0.0028	5.9711e-07	-0.4031	-2.4077	-0.0223	0.0091	2.5073e-09	0.0633	0.0266	0.1256	2.3048	-2.201	-0.8007	0.8007	-0.6699	0.7449	-2.1258
lcadC12	-0.1017	-0.0057	-0.0921	-3.0757e-05	0.0065	0.0084	2.64e-05	1.5404e-07	0.2596	0.0448	5.2309e-14	-0.0079	3.5002e-05	-0.0137	-0.0087	-0.0025	-0.0002974	-3.1924e-07	0.0495	-2.7344e-09	9.9055e-06	-0.0769	-0.00092642	5.3324e-07	-0.00037807	-0.00086626	-2.1235e-05	-0.00029035	0.1412	-0.0894	-0.2213	-0.0016	0.003	9.3869e-07	-1.2632	-0.3405	-0.0144	0.0061	1.6821e-09	0.1985	0.0173	0.3937	1.9538	-0.9031	-0.3285	0.3285	-0.2749	0.1058	-0.8804
lcadC10	-0.1059	-0.0059	-0.0923	-3.0819e-05	0.0064	0.0084	2.629e-05	1.5375e-07	0.2602	0.0446	-1.3121e-13	-0.0078	3.4855e-05	-0.0136	-0.0087	-0.0025	-0.00029609	-3.1783e-07	0.0493	-2.7223e-09	9.8641e-06	-0.0726	-0.00092748	5.3105e-07	-0.00041217	-0.00094438	-2.315e-05	-0.00031653	0.1294	-0.0816	-0.2218	-0.0016	0.003	9.4231e-07	-1.2731	-0.3141	-0.0143	0.006	1.6581e-09	0.2001	0.0171	0.3968	1.948	-0.8861	-0.3223	0.3224	-0.2697	0.0976	-0.864
lcadC8	-0.1077	-0.006	-0.0925	-3.0874e-05	0.0064	0.0084	2.6268e-05	1.5367e-07	0.2607	0.0445	7.1882e-14	-0.0078	3.4827e-05	-0.0136	-0.0087	-0.0025	-0.00029582	-3.1754e-07	0.0492	-2.7198e-09	9.856e-06	-0.0708	-0.00092883	5.3063e-07	-0.00042701	-0.0009784	-2.3984e-05	-0.00032793	0.1245	-0.0783	-0.2223	-0.0016	0.003	9.4486e-07	-1.2786	-0.3033	-0.0143	0.006	1.6403e-09	0.2009	0.0171	0.3985	1.9474	-0.8797	-0.32	0.32	-0.2678	0.0943	-0.858
mcadC12	0.3908	0.0234	-0.0481	-1.6062e-05	0.0078	0.0102	3.207e-05	1.8762e-07	0.1243	0.0539	-8.1607e-14	-0.0096	4.2519e-05	-0.0166	-0.0106	-0.003	-0.00036924	-3.9636e-07	0.0601	-3.3948e-09	1.2033e-05	-0.5394	-0.00057115	6.4286e-07	0.0035	0.0081	0.00019895	0.0027	1.429	-0.9443	-0.106	-0.0011	0.0021	2.8806e-07	0.179	-3.2062	-0.0229	0.007	1.9117e-09	-0.0281	0.0274	-0.0558	2.1068	-2.5794	-0.9383	0.9384	-0.7851	0.9913	-2.4849
mcadC10	0.3866	0.0232	-0.0483	-1.6123e-05	0.0078	0.0102	3.196e-05	1.866e-07	0.1249	0.0538	-1.7173e-13	-0.0095	4.2373e-05	-0.0166	-0.0106	-0.003	-0.00036792	-3.9494e-07	0.0599	-3.3827e-09	1.1992e-05	-0.5351	-0.00057221	6.4068e-07	0.0035	0.008	0.00019703	0.0027	1.4172	-0.9365	-0.1065	-0.0011	0.0021	2.9169e-07	0.169	-3.1798	-0.0228	0.007	1.922e-09	-0.0266	0.0273	-0.0527	2.101	-2.5624	-0.9321	0.9322	-0.7799	0.9832	-2.4686
VmcadC8	0.3847	0.0231	-0.0485	-1.6178e-05	0.0078	0.0102	3.1939e-05	1.858e-07	0.1255	0.0537	-4.0462e-13	-0.0095	4.2344e-05	-0.0166	-0.0106	-0.003	-0.00036765	-3.9465e-07	0.0599	-3.3802e-09	1.1984e-05	-0.5333	-0.00057355	6.4026e-07	0.0035	0.008	0.0001962	0.0027	1.4123	-0.9333	-0.107	-0.0011	0.0021	2.9425e-07	0.1636	-3.169	-0.0228	0.007	1.9303e-09	-0.0257	0.0272	-0.051	2.1004	-2.5561	-0.9298	0.9299	-0.778	0.9798	-2.4625
mcadC6	0.3847	0.023	-0.0484	-1.6173e-05	0.0078	0.0102	3.1933e-05	1.8653e-07	0.1254	0.0537	2.0045e-13	-0.0095	4.2336e-05	-0.0165	-0.0106	-0.003	-0.00036758	-3.9457e-07	0.0599	-3.3795e-09	1.1981e-05	-0.5332	-0.00057332	6.4013e-07	0.0035	0.008	0.00019618	0.0027	1.4122	-0.9332	-0.1069	-0.0011	0.0021	2.9389e-07	0.1639	-3.1687	-0.0228	0.0069	1.9172e-09	-0.0258	0.0272	-0.0511	2.0999	-2.5557	-0.9297	0.9298	-0.7779	0.9797	-2.4621
mcadC4	0.406	0.0243	-0.0426	-1.4213e-05	0.0075	0.0098	3.0856e-05	1.8204e-07	0.1048	0.0519	-1.2875e-13	-0.0092	4.0909e-05	-0.016	-0.0102	-0.0029	-0.00035571	-3.8183e-07	0.0578	-3.2704e-09	1.1577e-05	-0.5412	-0.00050653	6.1823e-07	0.0036	0.0083	0.00020402	0.0028	1.4591	-0.9647	-0.0894	0.0017	-0.0032	2.0672e-07	0.3037	-3.2706	-0.0221	-0.0127	-3.4182e-09	-0.0477	0.0264	-0.0946	2.0089	-2.5665	-0.9336	0.9337	-0.7812	1.0086	-2.4574
scadC6	0.3628	0.0218	-0.0545	-1.8181e-05	0.0081	0.0105	3.3035e-05	1.9374e-07	0.1465	0.0556	1.2582e-13	-0.0099	4.3798e-05	-0.0171	-0.0109	-0.0031	-0.00037974	-4.0763e-07	0.0619	-3.4914e-09	1.2395e-05	-0.5251	-0.00064177	6.6257e-07	0.0033	0.0077	0.00018814	0.0026	1.3642	-0.9009	-0.1249	-0.0039	0.0076	3.8439e-07	0.0206	-3.0644	-0.0235	0.027	7.4681e-09	-0.0032	0.0281	-0.0064	2.1932	-2.5446	-0.9257	0.9257	-0.7745	0.9502	-2.4668
scadC4	0.3842	0.023	-0.0486	-1.6221e-05	0.0078	0.0102	3.1955e-05	1.8972e-07	0.1259	0.0538	-1.1728e-12	-0.0095	4.2371e-05	-0.0166	-0.0106	-0.003	-0.00036787	-3.9489e-07	0.0599	-3.3822e-09	1.1991e-05	-0.533	-0.00057497	6.4067e-07	0.0035	0.008	0.00019598	0.0027	1.4111	-0.9324	-0.1073	-0.0012	0.0022	2.9716e-07	0.1604	-3.1662	-0.0228	0.0074	2.2256e-09	-0.0252	0.0273	-0.05	2.1022	-2.5554	-0.9296	0.9297	-0.7778	0.979	-2.4622
crotC6	0.3846	0.023	-0.0485	-1.6182e-05	0.0078	0.0102	3.1937e-05	1.8683e-07	0.1255	0.0537	4.4803e-17	-0.0095	4.2342e-05	-0.0166	-0.0106	-0.003	-0.00036763	-3.9463e-07	0.0599	-3.3801e-09	1.1983e-05	-0.5332	-0.00057364	6.4023e-07	0.0035	0.008	0.00019614	0.0027	1.412	-0.933	-0.107	-0.0011	0.0021	2.9431e-07	0.1632	-3.1682	-0.0228	0.007	1.9267e-09	-0.0257	0.0272	-0.0509	2.1004	-2.5556	-0.9297	0.9297	-0.7779	0.9796	-2.4621
crotC4	0.3846	0.023	-0.0485	-1.6182e-05	0.0078	0.0102	3.1937e-05	1.8682e-07	0.1255	0.0537	6.4315e-16	-0.0095	4.2342e-05	-0.0166	-0.0106	-0.003	-0.00036763	-3.9463e-07	0.0599	-3.3801e-09	1.1983e-05	-0.5332	-0.00057364	6.4023e-07	0.0035	0.008	0.00019614	0.0027	1.412	-0.933	-0.107	-0.0011	0.0021	2.943e-07	0.1632	-3.1682	-0.0228	0.007	1.9266e-09	-0.0257	0.0272	-0.0509	2.1004	-2.5556	-0.9297	0.9297	-0.7779	0.9796	-2.4621
mschadC6	0.3846	0.023	-0.0485	-1.6182e-05	0.0078	0.0102	3.1937e-05	1.8684e-07	0.1255	0.0537	-1.137e-14	-0.0095	4.2342e-05	-0.0166	-0.0106	-0.003	-0.00036763	-3.9463e-07	0.0599	-3.3801e-09	1.1983e-05	-0.5332	-0.00057364	6.4023e-07	0.0035	0.008	0.00019614	0.0027	1.412	-0.933	-0.107	-0.0011	0.0021	2.943e-07	0.1632	-3.1682	-0.0228	0.007	1.9267e-09	-0.0257	0.0272	-0.0509	2.1004	-2.5556	-0.9297	0.9297	-0.7779	0.9796	-2.4621
mschadC4	0.3846	0.023	-0.0485	-1.6182e-05	0.0078	0.0102	3.1937e-05	1.8681e-07	0.1255	0.0537	8.6398e-14	-0.0095	4.2342e-05	-0.0166	-0.0106	-0.003	-0.00036763	-3.9463e-07	0.0599	-3.3801e-09	1.1983e-05	-0.5332	-0.00057364	6.4023e-07	0.0035	0.008	0.00019614	0.0027	1.412	-0.933	-0.107	-0.0011	0.0021	2.9431e-07	0.1632	-3.1682	-0.0228	0.007	1.9289e-09	-0.0257	0.0272	-0.0509	2.1004	-2.5556	-0.9297	0.9297	-0.7779	0.9796	-2.4621
mckatC6	0.3846	0.023	-0.0485	-1.6182e-05	0.0078	0.0102	3.1937e-05	1.8682e-07	0.1255	0.0537	1.5664e-14	-0.0095	4.2342e-05	-0.0166	-0.0106	-0.003	-0.00036763	-3.9463e-07	0.0599	-3.3801e-09	1.1983e-05	-0.5332	-0.00057364	6.4023e-07	0.0035	0.008	0.00019614	0.0027	1.412	-0.933	-0.107	-0.0011	0.0021	2.943e-07	0.1632	-3.1682	-0.0228	0.007	1.9262e-09	-0.0257	0.0272	-0.0509	2.1004	-2.5556	-0.9297	0.9297	-0.7779	0.9796	-2.4621
mckatC4	0.3846	0.023	-0.0485	-1.6182e-05	0.0078	0.0102	3.1937e-05	1.8683e-07	0.1255	0.0537	-4.6101e-16	-0.0095	4.2342e-05	-0.0166	-0.0106	-0.003	-0.00036763	-3.9463e-07	0.0599	-3.3801e-09	1.1983e-05	-0.5332	-0.00057364	6.4023e-07	0.0035	0.008	0.00019614	0.0027	1.412	-0.933	-0.107	-0.0011	0.0021	2.9431e-07	0.1632	-3.1682	-0.0228	0.007	1.9268e-09	-0.0257	0.0272	-0.0509	2.1004	-2.5556	-0.9297	0.9297	-0.7779	0.9796	-2.4621
Supplementary Table S23. Numerical values of the flux control coefficients for each of the reactions, or transport processes indicated in each of the matrix rows (2-89) by the activities in each matrix column (B-DP) plotted in Figure 5C in the main text.
The conditions used to generate this matrix of control coefficients correspond to 10mM Glucose and 40 mM PCoA. The key to the acronyms used in this table has been provided in Table 1 in the main text
[truncated: 70 more columns]

## Sheet: MetaboliteCCC_Glc10_PCA10
	GLUT4	HK	PFK	ALD	GAPD	PGK	ENOL	PK	LDH	G6PDH	P6GDH	R5PI	Ru5PE	RTAc	RTAc2	RTAl	ALDR1	SoDH	XyDH	FRUT	XyOHT	HydroATP	NDPcs	NTPcs	GNO_is	GPa	GPb	PGLM	Uni	NaCa	PyrC	PyrDH	PyrCb	CS	ACO	IDH	KGDH	SL	FH	MDH	AAT	CiC	CI_Resp	HNe	HSDH	CII_SDH	ETFH	O2ETF	ATPsynthase
Glci	0.7884	-1.0059	-1.8825	-0.00062847	0.00022178	0.00028899	9.0759e-07	5.3093e-09	0.0016	0.0001492	4.8934e-19	-0.00027305	1.2128e-06	-0.00047406	-0.00030257	-8.6642e-05	-5.4402e-06	-5.84e-09	0.0017	-5.0019e-11	3.4324e-07	2.1946	-1.0739e-05	1.7807e-09	-0.0066	-0.0152	-0.00037222	-0.0051	-0.0106	0.0071	-0.0014	3.9167e-06	-7.5736e-06	5.1337e-09	-0.0118	0.0204	5.2645e-05	-2.224e-05	-8.7091e-12	0.0019	-6.2978e-05	0.0037	0.0032	0.0101	0.0051	-0.0051	0.0038	-0.0044	0.015
G6P	2.477	0.146	-1.6711	-0.00055788	-0.00035084	-0.00045717	-1.4358e-06	-8.3991e-09	-0.00077095	-0.0061	-2.2534e-20	0.00042666	-1.8951e-06	0.00074075	0.00047279	0.00013538	-1.6523e-05	-1.7737e-08	-0.0027	-1.5192e-10	-5.3633e-07	-1.0438	1.154e-05	-7.2477e-08	0.0165	0.0378	0.00092788	0.0127	0.005	-0.0034	0.0006573	-1.8626e-06	3.6016e-06	-2.4413e-09	0.0056	-0.0097	-2.5035e-05	1.0576e-05	4.1416e-12	-0.00088503	2.9949e-05	-0.0018	-0.0015	-0.0048	-0.0024	0.0024	-0.0018	0.0021	-0.0071
F16bP	1.228	0.0724	0.1508	-1.3202	-0.0038	-0.005	-1.5691e-05	-9.1789e-08	-0.0001498	-0.0031	1.5258e-19	0.00017342	-7.7031e-07	0.00030109	0.00019217	5.5028e-05	-8.1108e-06	-8.7069e-09	-0.0011	-7.4574e-11	-2.18e-07	-0.1525	-9.7346e-05	-3.6784e-08	0.0073	0.0167	0.00040886	0.0056	0.00074723	-0.00050114	0.00012772	-2.7668e-07	5.35e-07	-3.6271e-10	0.00083367	-0.0014	-3.7197e-06	1.571e-06	6.1525e-13	-0.00013149	4.4498e-06	-0.00026059	-0.0002275	-0.00071382	-0.00035781	0.00035785	-0.00027096	0.00031172	-0.0011
G3P	2.0116	0.1185	0.2537	8.4703e-05	-0.9383	-1.2226	-0.0038	-2.2462e-05	-0.0099	-0.0076	-1.8726e-19	0.0011	-4.703e-06	0.0018	0.0012	0.00033597	1.3647e-05	1.465e-08	-0.0067	1.2548e-10	-1.331e-06	-0.2626	-0.0257	-9.0863e-08	0.012	0.0274	0.00067158	0.0092	0.0046	-0.0031	0.0084	-1.6757e-06	3.2403e-06	-2.211e-09	0.0051	-0.0088	-2.2751e-05	9.515e-06	3.7261e-12	-0.00080194	2.7217e-05	-0.0016	-0.0014	-0.0044	-0.0022	0.0022	-0.0017	0.0019	-0.0065
G13bP	1.5847	0.0934	0.1942	6.4827e-05	-0.00022182	-1.6914	-0.0053	-3.1074e-05	-0.00015923	-0.0028	3.0732e-19	0.00027118	-1.2045e-06	0.00047081	0.0003005	8.6048e-05	-1.0604e-05	-1.1384e-08	-0.0017	-9.75e-11	-3.4089e-07	-0.2176	6.4099e-06	-3.3555e-08	0.0094	0.0216	0.00053055	0.0073	0.001	-0.00070277	0.00013573	-3.8808e-07	7.504e-07	-5.0866e-10	0.0012	-0.002	-5.2161e-06	2.2036e-06	8.6294e-13	-0.0001844	6.2399e-06	-0.00036545	-0.00031904	-0.001	-0.00050177	0.00050182	-0.00037998	0.00043714	-0.0015
G3P	1.7366	0.1023	0.2127	7.102e-05	-0.00024221	-0.00031561	-1.8601	-0.0109	-0.00017327	-0.0031	-2.1607e-21	0.00029611	-1.3153e-06	0.00051409	0.00032812	9.3958e-05	-1.1622e-05	-1.2476e-08	-0.0019	-1.0686e-10	-3.7222e-07	-0.2259	6.9974e-06	-3.6701e-08	0.0103	0.0236	0.00057965	0.0079	0.0011	-0.00072954	0.00014079	-4.0286e-07	7.7898e-07	-5.2803e-10	0.0012	-0.0021	-5.4148e-06	2.2875e-06	8.958e-13	-0.00019142	6.4775e-06	-0.00037936	-0.00033119	-0.001	-0.00052088	0.00052094	-0.00039445	0.00045379	-0.0015
PEP	1.7582	0.1036	0.2204	7.3577e-05	-0.00031031	-0.00040435	-1.2699e-06	-1.0024	-0.0016	-0.0036	-9.5787e-20	0.0003793	-1.6848e-06	0.00065854	0.00042032	0.00012036	-1.17e-05	-1.256e-08	-0.0024	-1.0758e-10	-4.7681e-07	-1.1627	1.2969e-05	-4.2484e-08	0.0128	0.0293	0.00071771	0.0098	0.0056	-0.0038	0.00073136	-2.0746e-06	4.0115e-06	-2.7192e-09	0.0062	-0.0108	-2.7884e-05	1.178e-05	4.613e-12	-0.00098576	3.3357e-05	-0.002	-0.0017	-0.0054	-0.0027	0.0027	-0.002	0.0023	-0.0079
Pyr_c	1.1468	0.0676	0.1394	4.655e-05	-7.7969e-05	-0.0001016	-3.1908e-07	-1.8666e-09	-1.2364	-0.0015	2.5039e-19	9.54e-05	-4.2375e-07	0.00016563	0.00010571	3.0271e-05	-1.1448e-05	-1.2289e-08	-0.00059918	-1.0525e-10	-1.1992e-07	-0.1427	0.0036	-1.7472e-08	0.0068	0.0156	0.00038189	0.0052	-0.00026829	0.00017992	-0.0023	9.5472e-08	-1.8461e-07	1.2938e-10	-0.00029811	0.0005166	1.3493e-06	-5.4211e-07	-2.1228e-13	4.7019e-05	-1.6141e-06	9.3183e-05	8.1463e-05	0.00025741	0.00012903	-0.00012905	9.7714e-05	-0.00011178	0.00038439
GP6	0.8186	0.0482	-0.6089	-0.00020329	5.4371e-06	7.0848e-06	2.2251e-08	1.3016e-10	-0.0002094	1.0136	-1.0148	-7.3359e-06	-1.6279e-06	-1.2736e-05	-8.1291e-06	-2.3278e-06	-5.482e-06	-5.8848e-09	-0.0011	-5.0403e-11	-2.1175e-07	-0.2861	8.2418e-06	-1.9244e-05	0.0053	0.0122	0.00029839	0.0041	0.0014	-0.00092406	0.00017853	-5.1028e-07	9.8669e-07	-6.6882e-10	0.0015	-0.0027	-6.8585e-06	2.8974e-06	1.1346e-12	-0.00024246	8.2047e-06	-0.00048052	-0.00041951	-0.0013	-0.00065976	0.00065984	-0.00049962	0.00057478	-0.002
Ru5P	1.3746	0.081	-1.1491	-0.0003836	0.105	0.1368	0.00042977	2.5141e-06	0.0012	0.7274	5.1673e-17	-0.1283	-0.0009363	-0.2227	-0.1422	-0.0407	-1.3652e-05	-1.4655e-08	-0.1957	-1.2552e-10	-3.9167e-05	-0.6026	0.0043	8.6639e-06	0.0092	0.0211	0.0005182	0.0071	0.0024	-0.0016	-0.00098632	-8.7539e-07	1.6927e-06	-1.145e-09	0.0026	-0.0045	-1.1728e-05	4.9706e-06	1.9465e-12	-0.00041501	1.403e-05	-0.00082247	-0.00071797	-0.0023	-0.0011	0.0011	-0.0008547	0.00098365	-0.0033
R5P	1.7308	0.102	-1.4971	-0.00049981	0.1743	0.2272	0.00071347	4.1737e-06	0.0016	0.5244	4.1298e-17	0.2879	-0.0013	-0.3697	-0.236	-0.0676	-1.7627e-05	-1.8923e-08	-0.1416	-1.6207e-10	-2.8344e-05	-0.8077	0.0058	6.2465e-06	0.0117	0.0269	0.00065933	0.009	0.0032	-0.0021	-0.0013	-1.17e-06	2.2623e-06	-1.5302e-09	0.0035	-0.0061	-1.5675e-05	6.6434e-06	2.6016e-12	-0.00055465	1.8751e-05	-0.0011	-0.00095956	-0.003	-0.0015	0.0015	-0.0011	0.0013	-0.0045
X5P	1.3749	0.081	-1.1494	-0.00038372	0.1051	0.137	0.0004302	2.5166e-06	0.0012	0.7268	-2.6819e-17	-0.1284	0.00057038	-0.2229	-0.1423	-0.0407	-1.366e-05	-1.4664e-08	-0.1961	-1.2559e-10	-3.9242e-05	-0.6029	0.0043	8.6569e-06	0.0092	0.0211	0.00051833	0.0071	0.0024	-0.0016	-0.00098796	-8.7555e-07	1.693e-06	-1.1452e-09	0.0026	-0.0045	-1.173e-05	4.9715e-06	1.9468e-12	-0.00041508	1.4033e-05	-0.00082262	-0.0007181	-0.0023	-0.0011	0.0011	-0.00085486	0.00098382	-0.0033
S7P	2.3483	0.1384	-2.6289	-0.00087763	0.5991	0.7807	0.0025	1.4343e-05	0.0054	0.2644	-1.4484e-17	0.1541	-0.00068441	0.2675	-0.4805	-0.1376	-3.3494e-05	-3.5955e-08	-0.0711	-3.0795e-10	-1.4235e-05	-1.348	0.017	3.1496e-06	0.0166	0.0379	0.00092989	0.0127	0.0043	-0.0029	-0.0046	-1.6102e-06	3.1136e-06	-2.1009e-09	0.0048	-0.0083	-2.1493e-05	9.143e-06	3.5804e-12	-0.00076135	2.5711e-05	-0.0015	-0.0013	-0.0041	-0.0021	0.0021	-0.0016	0.0018	-0.0061
E4P	2.136	0.1259	-0.641	-0.000214	-0.4683	-0.6103	-0.0019	-1.1212e-05	-0.0052	0.061	-5.2244e-18	0.1558	-0.00069215	0.2705	-0.5219	0.0494	-8.7494e-07	-9.3923e-10	-0.0224	-8.0445e-12	-4.4747e-06	-0.6042	-0.0127	7.2707e-07	0.0135	0.0309	0.00075867	0.0104	0.0045	-0.003	0.0045	-1.6746e-06	3.2381e-06	-2.2022e-09	0.0051	-0.0087	-2.2621e-05	9.5088e-06	3.7236e-12	-0.00079853	2.7061e-05	-0.0016	-0.0014	-0.0043	-0.0022	0.0022	-0.0016	0.0019	-0.0064
Sor	0.796	-1.0154	-1.8995	-0.00063414	0.0001657	0.00021592	6.7812e-07	3.9669e-09	0.00068138	-0.00025152	1.0666e-20	-0.00020458	9.0869e-07	-0.00035518	-0.0002267	-6.4914e-05	1.0213	-1.0126	0.0013	-0.0087	2.5716e-07	2.2155	-0.0026	-7.4782e-07	-0.0067	-0.0153	-0.00037571	-0.0051	-0.0103	0.0069	-0.00058094	3.8342e-06	-7.4139e-06	5.0241e-09	-0.0115	0.0199	5.1512e-05	-2.1771e-05	-8.5255e-12	0.0018	-6.1623e-05	0.0036	0.0032	0.0099	0.005	-0.005	0.0038	-0.0043	0.0147
FRU	0.781	-0.9965	-1.8649	-0.00062259	0.00021976	0.00028636	8.9936e-07	5.2611e-09	0.0016	0.00014896	-3.2517e-19	-0.00027057	1.2018e-06	-0.00046976	-0.00029983	-8.5856e-05	1.0023	0.0011	0.0017	-1.0034	3.4012e-07	2.1741	-7.9228e-06	-7.2919e-07	-0.0066	-0.015	-0.00036874	-0.005	-0.0105	0.007	-0.0014	3.8802e-06	-7.503e-06	5.0859e-09	-0.0117	0.0202	5.2154e-05	-2.2033e-05	-8.628e-12	0.0018	-6.2391e-05	0.0037	0.0032	0.01	0.005	-0.005	0.0038	-0.0044	0.0148
XyOH	1.5919	0.0938	-1.3281	-0.00044336	0.1215	0.1583	0.00049719	2.9085e-06	-0.0017	0.84	-1.2222e-17	-0.1484	0.00065919	-0.2577	-0.1645	-0.0471	-7.1824e-06	-7.7102e-09	0.9321	-6.6037e-11	-1.1605	-0.6972	-0.0032	1.0005e-05	0.0107	0.0245	0.00060001	0.0082	0.0038	-0.0025	0.0015	-1.3967e-06	2.7007e-06	-1.8325e-09	0.0042	-0.0073	-1.8802e-05	7.9308e-06	3.1057e-12	-0.00066438	2.2492e-05	-0.0013	-0.0011	-0.0036	-0.0018	0.0018	-0.0014	0.0016	-0.0054
ATPc	0.6828	0.0402	0.0878	2.9304e-05	-0.000149	-0.00019415	-6.0975e-07	-3.5669e-09	-0.00063638	-0.0016	-1.465e-19	0.0001821	-8.0886e-07	0.00031616	0.00020179	5.7783e-05	-4.5129e-06	-4.8445e-09	-0.0011	-4.1493e-11	-2.2891e-07	-0.8598	5.8353e-06	-1.883e-08	0.006	0.0137	0.0003359	0.0046	0.0041	-0.0028	0.00054257	-1.5343e-06	2.9668e-06	-2.0111e-09	0.0046	-0.008	-2.0623e-05	8.7121e-06	3.4117e-12	-0.00072905	2.4671e-05	-0.0014	-0.0013	-0.004	-0.002	0.002	-0.0015	0.0017	-0.0059
NADHc	0.0013	5.1437e-05	0.0064	2.1274e-06	-0.00050046	-0.00065213	-2.0481e-06	-1.1981e-08	-0.0083	-0.0035	-3.3262e-19	0.00061133	-2.7154e-06	0.0011	0.00067743	0.00019398	2.3145e-05	2.4846e-08	-0.0038	2.128e-10	-7.6847e-07	0.0018	-0.022	-4.1305e-08	2.6291e-06	6.0239e-06	1.4768e-07	2.019e-06	0.0028	-0.0019	0.007	-1.0281e-06	1.9879e-06	-1.36e-09	0.0031	-0.0054	-1.4013e-05	5.8376e-06	2.286e-12	-0.00049338	1.6763e-05	-0.00097779	-0.00085396	-0.0027	-0.0013	0.0013	-0.001	0.0012	-0.004
NADPHc	3.9792e-06	2.3783e-07	-2.9555e-06	-9.8666e-10	-5.3766e-10	-7.0059e-10	-2.2003e-12	-1.2871e-14	-8.5554e-10	4.9358e-06	0	6.5338e-10	-2.9022e-12	1.1344e-09	7.2403e-10	2.0733e-10	-3.2388e-09	-3.4768e-12	-4.1037e-09	-2.9779e-14	-8.2134e-13	-1.3979e-06	1.6713e-11	-4.9424e-06	2.5858e-08	5.9247e-08	1.4525e-09	1.9857e-08	5.638e-09	-3.7839e-09	7.2942e-10	-2.6819e-12	5.1859e-12	-2.878e-15	6.4891e-09	-1.0858e-08	-2.5637e-11	1.5228e-11	5.9634e-18	-1.0235e-09	3.0669e-11	-2.0284e-09	-2.7304e-09	-4.6935e-09	-2.3527e-09	2.353e-09	-1.7817e-09	2.1766e-09	-6.9498e-09
Maltoside	0.2365	0.0139	-0.1596	-5.3273e-05	-3.3503e-05	-4.3656e-05	-1.3711e-07	-8.0205e-10	-7.3619e-05	-0.00058117	-5.8362e-20	4.0742e-05	-1.8097e-07	7.0736e-05	4.5147e-05	1.2928e-05	-1.5778e-06	-1.6937e-09	-0.00025589	-1.4507e-11	-5.1215e-08	-0.0997	1.102e-06	-6.921e-09	0.3283	-0.2367	-0.0058	-0.0793	0.00048026	-0.00032209	6.2767e-05	-1.7786e-07	3.4392e-07	-2.3313e-10	0.00053583	-0.00092475	-2.3906e-06	1.0099e-06	3.9549e-13	-8.4513e-05	2.8599e-06	-0.00016749	-0.00014622	-0.00045878	-0.00022997	0.00023	-0.00017415	0.00020035	-0.00068063
G1P	1.9668	0.1159	-1.3268	-0.00044295	-0.00027857	-0.00036299	-1.14e-06	-6.6688e-09	-0.00061213	-0.0048	4.1604e-19	0.00033876	-1.5047e-06	0.00058815	0.00037539	0.00010749	-1.3119e-05	-1.4083e-08	-0.0021	-1.2062e-10	-4.2584e-07	-0.8288	9.1627e-06	-5.7546e-08	0.2132	0.4884	0.012	-0.6596	0.004	-0.0027	0.00052189	-1.4789e-06	2.8596e-06	-1.9384e-09	0.0045	-0.0077	-1.9878e-05	8.3974e-06	3.2884e-12	-0.00070271	2.3779e-05	-0.0014	-0.0012	-0.0038	-0.0019	0.0019	-0.0014	0.0017	-0.0057
ADPc	-0.8649	-0.051	-0.1112	-3.7121e-05	0.00018874	0.00024593	7.7238e-07	4.5183e-09	0.00080612	0.002	1.8558e-19	-0.00023067	1.0246e-06	-0.00040049	-0.00025561	-7.3195e-05	5.7166e-06	6.1367e-09	0.0014	5.2561e-11	2.8997e-07	1.0891	-7.3917e-06	2.3852e-08	-0.0076	-0.0174	-0.00042549	-0.0058	-0.0052	0.0035	-0.00068729	1.9436e-06	-3.7582e-06	2.5475e-09	-0.0059	0.0101	2.6123e-05	-1.1036e-05	-4.3217e-12	0.00092351	-3.1251e-05	0.0018	0.0016	0.005	0.0025	-0.0025	0.0019	-0.0022	0.0074
NADc	-9.6007e-05	-3.8534e-06	-0.00047741	-1.5938e-07	3.7492e-05	4.8854e-05	1.5343e-07	8.9756e-10	0.0006188	0.0002597	2.4919e-20	-4.5798e-05	2.0343e-07	-7.9513e-05	-5.075e-05	-1.4532e-05	-1.7339e-06	-1.8614e-09	0.00028765	-1.5942e-11	5.757e-08	-0.00013347	0.0016	3.0944e-09	-1.9696e-07	-4.5128e-07	-1.1064e-08	-1.5125e-07	-0.00021028	0.00014103	-0.00052758	7.7019e-08	-1.4893e-07	1.0189e-10	-0.00023434	0.0004049	1.0498e-06	-4.3733e-07	-1.7126e-13	3.6961e-05	-1.2558e-06	7.3251e-05	6.3975e-05	0.00020112	0.00010082	-0.00010083	7.6346e-05	-8.7691e-05	0.00029893
NADPc	-1.3265e-05	-7.9281e-07	9.8521e-06	3.289e-09	1.7923e-09	2.3354e-09	7.3346e-12	4.2906e-14	2.8519e-09	-1.6453e-05	0	-2.178e-09	9.6745e-12	-3.7815e-09	-2.4135e-09	-6.9112e-10	1.0796e-08	1.159e-11	1.368e-08	9.9267e-14	2.7379e-12	4.66e-06	-5.5712e-11	1.6475e-05	-8.6197e-08	-1.975e-07	-4.8419e-09	-6.6194e-08	-1.8794e-08	1.2613e-08	-2.4315e-09	8.9401e-12	-1.7287e-11	9.5939e-15	-2.1631e-08	3.6195e-08	8.546e-11	-5.0763e-11	-1.9879e-17	3.4117e-09	-1.0223e-10	6.7615e-09	9.1016e-09	1.5646e-08	7.8427e-09	-7.8436e-09	5.9391e-09	-7.2556e-09	2.3167e-08
Cam	0.017	0.001	0.0023	7.8076e-07	-2.0743e-05	-2.7029e-05	-8.4889e-08	-4.9659e-10	-0.0133	-0.00015739	-1.1026e-21	2.5341e-05	-1.1256e-07	4.3996e-05	2.8081e-05	8.0409e-06	7.1894e-07	7.7178e-10	-0.00015916	6.6102e-12	-3.1855e-08	-0.0076	3.9171e-05	-1.8726e-09	0.0001146	0.00026259	6.4377e-06	8.8009e-05	0.7255	-0.6936	0.0114	4.3666e-05	-8.4434e-05	-3.5001e-08	0.0908	-0.1858	-0.00067996	-0.00024794	-9.7094e-11	-0.0143	0.00081342	-0.0284	-0.0252	-0.1149	-0.0576	0.0576	-0.0436	0.0372	-0.1709
ADPm	-1.3414	-0.079	-0.1725	-5.7575e-05	0.00029311	0.00038194	1.1995e-06	7.0171e-09	-0.0005929	0.0031	4.9726e-19	-0.00035824	1.5912e-06	-0.00062197	-0.00039697	-0.00011367	8.8536e-06	9.5043e-09	0.0023	8.1403e-11	4.5033e-07	1.691	-6.1414e-06	3.7026e-08	-0.0118	-0.0269	-0.00066017	-0.009	0.0076	-0.005	0.0005055	2.7491e-05	-5.3158e-05	8.3814e-10	0.002	-0.0146	-0.00011384	-0.0001561	-6.1129e-11	-0.00032154	0.00013619	-0.00063724	-0.00071619	-0.0159	-0.008	0.008	-0.006	0.002	-0.0237
Dpsim	-0.0115	-0.0006792	-0.0016	-5.2892e-07	1.4052e-05	1.8311e-05	5.7507e-08	3.3641e-10	0.009	0.00010662	7.4409e-22	-1.7167e-05	7.6253e-08	-2.9805e-05	-1.9023e-05	-5.4473e-06	-4.8704e-07	-5.2284e-10	0.00010782	-4.4781e-12	2.158e-08	0.0051	-2.6536e-05	1.2686e-09	-7.7638e-05	-0.00017789	-4.3612e-06	-5.9621e-05	-0.0653	0.0437	-0.0077	-2.9581e-05	5.72e-05	2.3711e-08	-0.0615	0.1259	0.00046064	0.00016797	6.5776e-11	0.0097	-0.00055105	0.0192	0.0171	0.0779	0.039	-0.039	0.0296	-0.0252	0.1158
C16Carn_cy	-1.8897e-05	-1.143e-06	5.2059e-06	1.7379e-09	-6.0766e-07	-7.9181e-07	-2.4868e-09	-1.4547e-11	-1.1564e-06	-4.1925e-06	-1.8443e-22	7.4227e-07	-3.297e-09	1.2887e-06	8.2252e-07	2.3553e-07	2.8415e-08	3.0503e-11	-4.662e-06	2.6126e-13	-9.3307e-10	1.8555e-05	1.9617e-08	-4.9962e-11	-1.5258e-07	-3.496e-07	-8.5711e-09	-1.1717e-07	-0.00020716	0.00013811	9.8597e-07	-3.7334e-08	7.219e-08	-3.0043e-11	-3.9437e-05	0.00040182	3.0446e-06	2.1199e-07	8.3015e-14	6.2201e-06	-3.6422e-06	1.2327e-05	-0.00012962	0.0003316	0.00016622	-0.00016624	0.00012588	-0.0001204	0.00049453
C16Carn_m	-0.1952	-0.0118	0.0538	1.7956e-05	-0.0063	-0.0082	-2.5693e-05	-1.503e-07	-0.0119	-0.0433	-2.0162e-18	0.0077	-3.4064e-05	0.0133	0.0085	0.0024	0.00029358	3.1515e-07	-0.0482	2.6993e-09	-9.6404e-06	0.1917	0.00020268	-5.162e-07	-0.0016	-0.0036	-8.8555e-05	-0.0012	-2.1404	1.4269	0.0102	-0.00038573	0.00074586	-3.1041e-07	-0.4075	4.1515	0.0315	0.0022	8.577e-10	0.0643	-0.0376	0.1274	-1.3392	3.4261	1.7174	-1.7176	1.3005	-1.2439	5.1094
C12KetoCoA_m	0.0018	7.8219e-05	0.0069	2.308e-06	-0.00053178	-0.00069294	-2.1763e-06	-1.2731e-08	0.0106	-0.0037	-9.9376e-21	0.00064959	-2.8854e-06	0.0011	0.00071982	0.00020612	2.4523e-05	2.6325e-08	-0.0041	2.2547e-10	-8.1657e-07	-0.019	-1.6545e-05	-4.3897e-08	5.7216e-05	0.0001311	3.214e-06	4.3939e-05	-0.1522	0.1026	-0.0091	-0.0122	0.0236	6.8098e-08	-0.142	0.2897	0.00024704	0.1174	4.5992e-08	0.0224	-0.00029553	0.0444	-0.1183	0.1603	0.0803	-0.0804	0.0608	-0.0735	0.1509
C10CoA_m	3.0355e-05	-4.7222e-05	0.0127	4.2539e-06	-0.001	-0.0013	-4.1712e-06	-2.4401e-08	0.0018	-0.0071	3.3724e-21	0.0012	-5.5303e-06	0.0022	0.0014	0.00039507	4.712e-05	5.0582e-08	-0.0078	4.3323e-10	-1.5651e-06	-0.0127	2.2025e-05	-8.4105e-08	3.1676e-05	7.2578e-05	1.7793e-06	2.4325e-05	-0.2575	0.1727	-0.0016	-0.0136	0.0263	2.0793e-08	-0.114	0.4946	0.0023	0.1119	4.382e-08	0.018	-0.0027	0.0356	-0.2344	0.3464	0.1737	-0.1737	0.1315	-0.1355	0.4329
C4KetoCoA_m	-0.0082	-0.00047512	-0.0026	-8.6716e-07	0.00012668	0.00016507	5.1843e-07	3.0327e-09	0.0026	0.00088379	4.8003e-20	-0.00015475	6.8736e-07	-0.00026867	-0.00017148	-4.9103e-05	-5.7294e-06	-6.1504e-09	0.00097193	-5.2678e-11	1.9453e-07	0.0089	-1.0774e-05	1.0531e-08	-6.8093e-05	-0.00015602	-3.825e-06	-5.2291e-05	0.0205	-0.0138	-0.0022	0.0041	-0.0079	1.8462e-08	-0.0215	-0.0392	-0.0004568	0.00058871	2.3054e-10	0.0034	0.00054646	0.0067	0.0311	-0.0378	-0.019	0.019	-0.0144	0.0119	-0.0569
AcCoA_m	-0.0041	-0.00023778	-0.0013	-4.3046e-07	6.2554e-05	8.151e-05	2.5599e-07	1.4975e-09	0.0013	0.00043645	1.5978e-20	-7.6412e-05	3.3941e-07	-0.00013266	-8.4673e-05	-2.4246e-05	-2.8281e-06	-3.036e-09	0.00047992	-2.6003e-11	9.6054e-08	0.0045	-5.3102e-06	5.2007e-09	-3.4104e-05	-7.814e-05	-1.9157e-06	-2.619e-05	0.0101	-0.0068	-0.0011	0.002	-0.0039	9.1502e-09	-0.0107	-0.0194	-0.00022552	0.00028609	1.1203e-10	0.0017	0.00026978	0.0033	0.0154	-0.0187	-0.0094	0.0094	-0.0071	0.0059	-0.0281
FADH_m	-0.0002174	-1.2691e-05	-5.789e-05	-1.9326e-08	2.5301e-06	3.2969e-06	1.0354e-08	6.057e-11	0.00022548	1.7696e-05	3.1907e-22	-3.0906e-06	1.3728e-08	-5.3659e-06	-3.4248e-06	-9.8069e-07	-1.141e-07	-1.2248e-10	1.9412e-05	-1.0491e-12	3.8851e-09	6.3029e-05	-7.2018e-07	2.1082e-10	-1.3779e-06	-3.157e-06	-7.7398e-08	-1.0581e-06	-0.0009401	0.00063026	-0.00019224	-1.7108e-06	3.3081e-06	5.9056e-10	-0.0013	0.0018	3.1736e-06	9.7141e-06	3.8041e-12	0.00019942	-3.7966e-06	0.00039522	0.00090195	0.0011	0.00055096	-0.00055102	0.00041722	-0.00054055	0.0016
SO2i	0.0045	0.00026092	0.00093764	3.1302e-07	-3.1763e-05	-4.1389e-05	-1.2999e-07	-7.604e-10	-0.0041	-0.00022354	1.6792e-20	3.88e-05	-1.7234e-07	6.7364e-05	4.2995e-05	1.2312e-05	1.4078e-06	1.5113e-09	-0.00024369	1.2944e-11	-4.8774e-08	-0.0016	1.2727e-05	-2.663e-09	2.9046e-05	6.6552e-05	1.6316e-06	2.2306e-05	0.0214	-0.0143	0.0035	-4.7578e-06	9.1999e-06	-7.4563e-09	0.0198	-0.0411	-0.00015811	2.7016e-05	1.0579e-11	-0.0031	0.00018915	-0.0062	0.0395	-0.0457	-0.0229	0.0229	-0.0174	0.0181	-0.0683
GSHm	-1.9459e-06	-1.1431e-07	-3.3819e-07	-1.129e-10	7.6674e-09	9.991e-09	3.1378e-11	1.8356e-13	1.6534e-06	6.2334e-08	1.8073e-24	-9.3662e-09	4.1603e-11	-1.6261e-08	-1.0379e-08	-2.972e-09	-3.3245e-10	-3.5688e-13	5.8827e-08	-3.0567e-15	1.1774e-11	7.9508e-07	-4.9894e-09	-7.6676e-09	-1.2913e-08	-2.9586e-08	-7.2534e-10	-9.9161e-09	-1.0293e-05	6.8775e-06	-1.4096e-06	-1.7567e-09	3.3968e-09	3.6717e-12	-9.6198e-06	1.9799e-05	7.3995e-08	9.9748e-09	3.9062e-15	1.5173e-06	-8.8518e-08	3.007e-06	-6.3714e-06	1.6322e-05	8.1817e-06	-8.1826e-06	6.1958e-06	-5.9381e-06	2.4341e-05
GSHi	-1.9459e-06	-1.1431e-07	-3.3819e-07	-1.129e-10	7.6674e-09	9.991e-09	3.1378e-11	1.8356e-13	1.6534e-06	6.2334e-08	-9.0364e-25	-9.3662e-09	4.1603e-11	-1.6261e-08	-1.0379e-08	-2.972e-09	-3.3245e-10	-3.5688e-13	5.8827e-08	-3.0567e-15	1.1774e-11	7.9508e-07	-4.9894e-09	-7.6676e-09	-1.2913e-08	-2.9586e-08	-7.2534e-10	-9.9161e-09	-1.0293e-05	6.8775e-06	-1.4096e-06	-1.7567e-09	3.3968e-09	3.6717e-12	-9.6198e-06	1.9799e-05	7.3995e-08	9.9748e-09	3.9062e-15	1.5173e-06	-8.8518e-08	3.007e-06	-6.3714e-06	1.6322e-05	8.1817e-06	-8.1826e-06	6.1958e-06	-5.9381e-06	2.4341e-05
TrxSH2m	0.00061363	3.5624e-05	0.00021488	7.1734e-08	-1.1246e-05	-1.4655e-05	-4.6025e-08	-2.6924e-10	-0.00059238	-7.8372e-05	2.7426e-21	1.3738e-05	-6.1022e-08	2.3852e-05	1.5223e-05	4.3592e-06	5.1171e-07	5.4931e-10	-8.6285e-05	4.7048e-12	-1.7269e-08	-0.00026767	2.0152e-06	-9.3381e-10	4.1118e-06	9.4212e-06	2.3098e-07	3.1576e-06	0.00093149	-0.00062144	0.00050506	-5.0457e-06	9.7565e-06	-1.8336e-09	0.0032	-0.002	1.2752e-05	2.865e-05	1.1219e-11	-0.00050361	-1.5255e-05	-0.00099807	-0.0071	0.00046712	0.00023415	-0.00023418	0.00017732	0.00056522	0.00069686
TrxSH2	-2.3198e-08	-1.3629e-09	-3.9648e-09	-1.3236e-12	9.1128e-11	1.1874e-10	3.7293e-13	2.1816e-15	1.9648e-08	6.5025e-10	-3.5194e-26	-1.1132e-10	4.9446e-13	-1.9327e-10	-1.2336e-10	-3.5323e-11	-3.8914e-12	-4.1774e-15	6.9917e-10	-3.5779e-17	1.3993e-13	9.4743e-09	-5.9294e-11	-4.7788e-13	-1.5393e-10	-3.5268e-10	-8.6465e-12	-1.1821e-10	-1.2232e-07	8.1731e-08	-1.6752e-08	-2.0876e-11	4.0367e-11	4.3634e-14	-1.1432e-07	2.3528e-07	8.7934e-10	1.1854e-10	4.642e-17	1.8031e-08	-1.0519e-09	3.5734e-08	-7.5716e-08	1.9397e-07	9.723e-08	-9.7241e-08	7.363e-08	-7.0567e-08	2.8926e-07
GSSGi	0.00014528	8.5345e-06	2.5248e-05	8.4289e-09	-5.7244e-07	-7.4591e-07	-2.3426e-09	-1.3704e-11	-0.00012344	-4.6538e-06	-2.3617e-22	6.9927e-07	-3.106e-09	1.2141e-06	7.7488e-07	2.2189e-07	2.482e-08	2.6644e-11	-4.3919e-06	2.2821e-13	-8.7902e-10	-5.936e-05	3.725e-07	5.7245e-07	9.6403e-07	2.2088e-06	5.4153e-08	7.4032e-07	0.00076842	-0.00051346	0.00010524	1.3115e-07	-2.536e-07	-2.7412e-10	0.0007182	-0.0015	-5.5243e-06	-7.447e-07	-2.9163e-13	-0.00011328	6.6086e-06	-0.0002245	0.00047568	-0.0012	-0.00061083	0.0006109	-0.00046257	0.00044333	-0.0018
PSSGi	6.8773e-05	4.0401e-06	1.1952e-05	3.99e-09	-2.7098e-07	-3.531e-07	-1.1089e-09	-6.4871e-12	-5.8432e-05	-2.2028e-06	5.8165e-23	3.3102e-07	-1.4703e-09	5.747e-07	3.6681e-07	1.0504e-07	1.1749e-08	1.2613e-11	-2.079e-06	1.0803e-13	-4.1611e-10	-2.8099e-05	1.7633e-07	2.7084e-07	4.5635e-07	1.0456e-06	2.5635e-08	3.5045e-07	0.00036375	-0.00024306	4.9819e-05	6.2084e-08	-1.2005e-07	-1.2976e-10	0.00033998	-0.00069971	-2.6151e-06	-3.5253e-07	-1.3805e-13	-5.3623e-05	3.1284e-06	-0.00010627	0.00022517	-0.00057684	-0.00028915	0.00028919	-0.00021897	0.00020986	-0.00086025
ATPm	1.2119	0.0714	0.1558	5.2017e-05	-0.00026481	-0.00034507	-1.0837e-06	-6.3396e-09	0.00053566	-0.0028	-4.4925e-19	0.00032365	-1.4376e-06	0.00056192	0.00035865	0.0001027	-7.9988e-06	-8.5866e-09	-0.002	-7.3544e-11	-4.0685e-07	-1.5277	5.5485e-06	-3.3451e-08	0.0106	0.0243	0.00059643	0.0082	-0.0068	0.0045	-0.0004567	-2.4837e-05	4.8026e-05	-7.5722e-10	-0.0018	0.0132	0.00010285	0.00014103	5.5227e-11	0.0002905	-0.00012304	0.00057572	0.00064704	0.0144	0.0072	-0.0072	0.0055	-0.0018	0.0214
CoA_mat	0.0001307	2.1599e-05	-0.0035	-1.1846e-06	0.00028839	0.00037578	1.1802e-06	6.9039e-09	0.0078	0.002	-1.9913e-20	-0.00035227	1.5647e-06	-0.00061161	-0.00039036	-0.00011178	-1.3362e-05	-1.4344e-08	0.0022	-1.2285e-10	4.4283e-07	-0.0053	-3.0368e-05	2.3795e-08	1.4139e-05	3.2396e-05	7.9424e-07	1.0858e-05	0.042	-0.0279	-0.0067	-0.00038201	0.00073867	3.1281e-08	-0.0291	-0.0822	-0.001	0.0032	1.2337e-09	0.0046	0.0012	0.0091	0.0729	-0.0821	-0.0412	0.0412	-0.0312	0.025	-0.125
PGSi	-1.2171e-07	-7.15e-09	-2.1152e-08	-7.0614e-12	4.7957e-10	6.249e-10	1.9626e-12	1.1481e-14	1.0341e-07	3.8985e-09	-1.0294e-25	-5.8582e-10	2.6021e-12	-1.0171e-09	-6.4916e-10	-1.8589e-10	-2.0793e-11	-2.2322e-14	3.6794e-09	-1.9118e-16	7.3641e-13	4.9729e-08	-3.1207e-10	-4.7932e-10	-8.0764e-10	-1.8505e-09	-4.5367e-11	-6.2022e-10	-6.4376e-07	4.3016e-07	-8.8168e-08	-1.0987e-10	2.1246e-10	2.2965e-13	-6.0168e-07	1.2383e-06	4.6281e-09	6.2389e-10	2.4432e-16	9.4899e-08	-5.5365e-09	1.8807e-07	-3.9851e-07	1.0209e-06	5.1173e-07	-5.1179e-07	3.8752e-07	-3.714e-07	1.5224e-06
Supplementary Table S24. Numerical values of the metabolite concentration control coefficients for each of the metabolites indicated in each of the matrix rows (2-46) by the activities in each matrix column (B-DP) plotted in Figure 8 in the main text.
The conditions used to generate this matrix of control coefficients correspond to 10mM Glucose and 10 mM PCoA. The key to the acronyms used in this table has been provided in Table 1 in the main text
[truncated: 70 more columns]
